# Supplementary material for: Comparative Genomics Reveal Phylogenetic Relationship and Chromosomal Evolutionary Events of Eight Cervidae Species
Source: Animals (Basel). 2024 Mar 30;14(7):1063. doi: 10.3390/ani14071063 (PMC11010878; doi:10.3390/ani14071063)
Supplement: Supplementary file 1 [file animals-14-01063-s001.zip]

Archive with 13 entries (13 files):
- Figure S1  Phylogenetic tree with bootstrap value .pdf
- Figure S2 Phylogenetic tree with divergence time.pdf
- Table S1 Orthogroups comprised two or more species.xls
- Table S10  Locations of the chromosomal fissions relative to the Cervus nippon genome.xlsx
- Table S11  Locations of a specific fusion  relative to the Muntiacus reevesi genome.xlsx
- Table S2 Orthogroups prensent in all  species.xlsx
- Table S3 Single copy genes orthogroups.xls
- Table S4 Species-specific orthogroups.xlsx
- Table S5 The significant contracted olfactory receptor family in eight species of Cervidae .xlsx
- Table S6 The significant expanded Histone gene family in eight species of Cervidae.xlsx
- Table S7  Locations of the chromosomal fusion in Cervidae relative to the Bos taurus genome.xlsx
- Table S8   Locations of six chromosomal fissions of Rangifer tarandus relative to the Bos taurus genome .xlsx
- Table S9  Locations of the chromosomal fusion in Cervus relative to the Bos taurus genome.xlsx
