# Supplementary material for: Comparative Genomics Reveal Phylogenetic Relationship and Chromosomal Evolutionary Events of Eight Cervidae Species
Source: Animals (Basel). 2024 Mar 30;14(7):1063. doi: 10.3390/ani14071063 (PMC11010878; doi:10.3390/ani14071063)
Supplement: Supplementary file 1 [file animals-14-01063-s001.zip › Table S1 Orthogroups comprised two or more species.xls]

Orthogroup	Bta	Cca	Cel	Cely	Cni	Mmu	Mre	Ovi	Rta	Total
OG0000000	51	29	32	8	18	24	24	22	8	216
OG0000001	68	47	47	5	3	4	5	12	4	195
OG0000002	10	1	1	1	1	28	40	1	111	194
OG0000003	46	41	41	1	1	1	1	23	1	156
OG0000004	26	22	20	8	1	25	25	17	11	155
OG0000005	51	27	49	1	1	1	1	16	1	148
OG0000006	21	23	23	1	2	24	19	20	15	148
OG0000007	32	15	16	38	1	18	10	6	11	147
OG0000008	22	19	18	4	17	14	17	16	19	146
OG0000010	37	0	0	1	1	56	46	0	0	141
OG0000011	36	38	38	1	1	1	1	23	1	140
OG0000012	40	38	38	1	1	1	1	19	1	140
OG0000013	30	34	34	3	2	2	2	29	2	138
OG0000014	22	53	54	2	1	1	1	3	1	138
OG0000015	37	39	39	1	1	1	1	16	1	136
OG0000016	41	40	39	1	1	1	1	11	1	136
OG0000017	41	18	49	0	4	8	8	3	4	135
OG0000018	6	1	4	2	38	35	42	2	3	133
OG0000019	10	8	24	8	4	42	29	5	3	133
OG0000020	20	20	19	3	12	9	8	14	20	125
OG0000021	4	28	26	2	13	15	13	4	19	124
OG0000022	18	17	15	8	17	13	6	10	18	122
OG0000023	27	30	31	2	1	1	1	27	1	121
OG0000024	40	26	26	1	1	1	1	22	1	119
OG0000025	33	34	34	1	1	1	1	11	1	117
OG0000026	29	25	25	1	1	1	1	32	1	116
OG0000027	30	39	39	0	1	1	1	2	1	114
OG0000028	2	11	13	1	21	23	29	13	1	114
OG0000029	39	33	33	2	1	1	1	2	1	113
OG0000031	20	29	29	5	4	3	3	13	4	110
OG0000032	8	20	22	2	6	13	15	11	11	108
OG0000033	20	32	32	1	1	1	1	18	1	107
OG0000034	2	15	20	8	1	18	14	2	26	106
OG0000035	16	15	14	7	13	11	8	14	7	105
OG0000036	20	16	18	8	7	8	6	16	6	105
OG0000037	38	23	23	1	1	1	1	15	1	104
OG0000038	26	22	22	1	1	1	1	29	1	104
OG0000039	13	14	15	1	2	15	17	13	14	104
OG0000040	24	16	17	0	0	13	12	10	11	103
OG0000041	30	22	20	1	1	1	1	25	1	102
OG0000042	1	0	0	0	0	0	0	0	101	102
OG0000043	5	20	19	1	2	16	14	14	10	101
OG0000044	20	29	29	3	1	1	1	16	1	101
OG0000045	0	41	41	0	0	1	1	17	0	101
OG0000046	20	15	18	1	0	11	18	11	6	100
OG0000047	28	16	19	6	3	5	8	11	3	99
OG0000048	12	15	13	6	9	11	12	12	9	99
OG0000049	25	20	27	1	2	9	10	5	0	99
OG0000050	25	25	25	1	1	1	1	19	1	99
OG0000051	16	10	7	2	3	20	22	16	2	98
OG0000052	15	21	46	1	1	5	4	1	3	97
OG0000053	8	29	35	0	3	3	9	6	3	96
OG0000054	27	22	21	6	2	4	2	10	2	96
OG0000055	34	28	28	1	1	1	1	1	1	96
OG0000056	19	25	25	1	1	1	1	22	1	96
OG0000057	26	26	25	1	1	1	1	13	1	95
OG0000058	33	28	28	1	1	1	1	1	1	95
OG0000059	25	17	19	6	4	4	4	11	4	94
OG0000060	27	25	25	1	1	1	1	11	1	93
OG0000061	14	11	13	6	12	22	2	10	3	93
OG0000062	12	12	11	6	9	11	10	8	12	91
OG0000063	1	29	58	1	0	0	0	2	0	91
OG0000064	17	18	15	1	1	1	1	36	1	91
OG0000065	38	11	11	3	6	7	10	4	1	91
OG0000066	19	8	9	1	12	10	10	8	13	90
OG0000067	21	17	18	4	3	5	5	13	4	90
OG0000068	26	16	18	1	1	1	1	26	0	90
OG0000069	15	16	15	5	2	11	11	10	5	90
OG0000070	23	14	14	4	2	9	9	3	12	90
OG0000071	6	13	16	0	2	14	19	9	11	90
OG0000072	22	33	28	1	1	1	2	1	1	90
OG0000073	4	28	5	1	11	11	18	10	1	89
OG0000074	26	26	26	0	1	1	1	7	1	89
OG0000075	14	20	22	0	3	16	9	3	1	88
OG0000076	31	19	19	1	1	1	1	14	1	88
OG0000077	34	15	15	1	1	1	1	18	1	87
OG0000078	11	3	5	4	39	8	3	8	6	87
OG0000079	27	24	24	1	1	1	1	6	1	86
OG0000080	32	19	13	1	5	3	5	2	6	86
OG0000081	20	12	12	1	0	1	1	38	1	86
OG0000082	3	16	8	12	8	12	11	3	12	85
OG0000083	9	6	5	8	4	12	11	13	17	85
OG0000084	10	25	26	0	1	1	1	20	1	85
OG0000085	12	13	14	1	2	15	12	12	4	85
OG0000086	16	27	23	3	2	2	2	8	2	85
OG0000088	24	18	15	1	1	1	1	22	1	84
OG0000089	19	10	9	0	7	14	16	7	2	84
OG0000090	63	1	2	0	1	3	10	1	3	84
OG0000091	1	21	17	18	7	4	4	2	10	84
OG0000092	22	14	13	2	2	4	6	14	6	83
OG0000093	19	21	21	2	1	1	1	16	1	83
OG0000094	19	20	20	1	1	1	1	19	1	83
OG0000095	3	0	1	0	0	2	11	0	66	83
OG0000096	19	21	21	3	2	1	1	13	1	82
OG0000097	23	0	0	1	0	27	29	1	1	82
OG0000098	13	22	22	1	1	1	1	19	1	81
OG0000099	3	21	42	0	1	4	5	2	2	80
OG0000100	7	3	57	3	3	2	2	2	1	80
OG0000101	9	16	14	1	0	13	11	7	9	80
OG0000102	5	0	0	5	11	21	25	1	12	80
OG0000103	3	16	13	8	4	8	14	7	6	79
OG0000104	2	16	20	9	8	9	10	1	4	79
OG0000105	21	14	13	1	2	2	2	22	2	79
OG0000106	11	10	9	1	9	8	9	16	6	79
OG0000107	1	13	10	14	9	12	12	1	6	78
OG0000108	22	17	19	1	1	1	1	15	1	78
OG0000109	19	18	18	2	1	2	2	14	2	78
OG0000110	21	23	23	2	0	1	1	6	1	78
OG0000111	24	13	17	2	3	4	4	8	1	76
OG0000112	28	14	14	1	1	1	1	15	1	76
OG0000113	30	19	20	2	1	1	1	1	1	76
OG0000114	6	22	23	4	1	5	5	5	5	76
OG0000115	19	18	18	1	1	1	1	15	1	75
OG0000116	31	16	16	1	1	1	1	6	2	75
OG0000117	15	13	10	1	0	9	13	9	5	75
OG0000118	9	33	12	2	1	8	5	4	1	75
OG0000119	24	23	23	1	1	0	0	3	0	75
OG0000120	7	18	21	1	0	9	11	6	1	74
OG0000121	2	8	8	12	6	11	13	4	10	74
OG0000122	19	16	16	1	2	2	2	14	2	74
OG0000123	20	19	19	1	1	1	1	11	1	74
OG0000124	7	8	18	1	4	11	11	8	6	74
OG0000125	20	24	24	1	1	1	1	1	1	74
OG0000126	1	7	58	0	1	1	0	4	1	73
OG0000127	8	9	46	2	1	2	2	2	1	73
OG0000128	20	16	16	1	1	1	1	15	1	72
OG0000129	28	10	10	1	1	1	1	19	1	72
OG0000130	29	14	14	1	1	1	1	10	1	72
OG0000131	23	11	10	1	0	1	1	24	1	72
OG0000132	8	12	10	2	1	6	10	14	9	72
OG0000133	28	13	13	1	1	1	1	13	1	72
OG0000134	2	14	17	13	5	8	8	1	4	72
OG0000135	34	11	17	2	2	0	0	1	5	72
OG0000136	27	19	19	2	1	1	1	1	1	72
OG0000137	23	17	25	1	1	2	1	1	1	72
OG0000138	3	15	12	6	15	6	10	3	2	72
OG0000139	15	14	15	2	2	1	1	19	2	71
OG0000140	11	25	21	2	1	1	1	6	3	71
OG0000141	25	14	14	1	1	1	1	13	1	71
OG0000142	14	18	18	2	3	2	2	10	2	71
OG0000143	12	11	10	0	27	0	0	7	4	71
OG0000144	20	13	13	1	1	1	1	20	1	71
OG0000146	8	11	23	0	1	9	7	2	9	70
OG0000147	20	17	18	3	2	2	2	3	3	70
OG0000148	2	1	1	1	1	1	1	1	61	70
OG0000149	8	11	11	0	2	12	11	7	8	70
OG0000150	23	21	21	1	1	0	1	1	1	70
OG0000151	30	13	12	3	1	2	2	6	1	70
OG0000152	1	32	32	1	1	0	0	2	1	70
OG0000154	11	12	16	1	5	5	4	11	4	69
OG0000155	21	15	15	0	0	1	1	14	2	69
OG0000156	1	22	23	2	0	1	1	18	1	69
OG0000157	19	18	18	2	1	2	1	7	1	69
OG0000158	6	9	12	1	3	8	16	9	5	69
OG0000159	13	16	16	1	1	1	1	19	1	69
OG0000160	26	12	11	2	1	2	1	12	1	68
OG0000161	22	15	15	1	1	1	1	11	1	68
OG0000162	8	9	9	2	1	14	7	7	11	68
OG0000163	19	16	16	1	1	1	1	12	1	68
OG0000164	12	10	21	5	4	3	5	2	6	68
OG0000165	7	7	9	6	9	7	7	6	9	67
OG0000166	8	10	14	2	7	4	7	7	8	67
OG0000167	21	17	15	1	1	1	1	9	1	67
OG0000168	11	17	17	1	1	1	1	17	1	67
OG0000169	14	16	16	1	1	1	1	16	1	67
OG0000170	12	9	7	1	2	13	12	9	2	67
OG0000171	3	10	27	3	2	11	10	1	0	67
OG0000172	18	21	22	1	1	1	1	1	1	67
OG0000173	14	20	20	1	1	1	1	8	1	67
OG0000174	11	22	19	1	0	1	1	10	1	66
OG0000175	8	7	7	6	9	6	8	7	8	66
OG0000176	16	14	3	2	1	13	9	6	2	66
OG0000177	8	8	10	6	2	8	6	13	5	66
OG0000178	14	9	10	1	1	1	1	28	1	66
OG0000179	25	16	19	1	1	1	1	1	1	66
OG0000180	0	1	0	6	4	24	25	1	5	66
OG0000181	19	20	19	1	1	0	0	4	1	65
OG0000182	17	14	14	1	1	1	1	15	1	65
OG0000183	2	12	10	6	6	10	10	7	2	65
OG0000184	1	1	2	12	6	22	19	0	2	65
OG0000185	16	16	16	1	1	1	1	12	1	65
OG0000186	16	16	16	1	0	1	1	13	1	65
OG0000187	17	16	16	1	1	1	1	11	1	65
OG0000188	2	12	13	3	1	5	5	8	16	65
OG0000189	17	15	15	1	1	1	2	11	1	64
OG0000190	15	15	14	3	2	3	3	8	1	64
OG0000191	15	11	13	3	2	3	3	12	2	64
OG0000192	9	15	1	1	11	7	17	0	3	64
OG0000193	20	15	16	2	1	1	1	7	1	64
OG0000195	13	8	7	2	3	8	7	7	9	64
OG0000196	13	29	6	4	2	4	3	2	1	64
OG0000197	17	21	21	1	1	1	1	0	1	64
OG0000198	2	2	4	1	3	3	2	1	46	64
OG0000199	13	14	14	0	1	1	1	19	1	64
OG0000200	5	17	27	1	1	5	2	1	4	63
OG0000201	16	14	13	1	1	1	1	15	1	63
OG0000202	16	12	13	5	3	2	3	7	2	63
OG0000203	15	16	16	1	1	1	1	11	1	63
OG0000204	24	9	24	1	1	1	1	1	1	63
OG0000205	4	10	8	10	6	9	12	1	3	63
OG0000206	1	2	2	0	0	0	0	1	57	63
OG0000207	16	12	12	1	1	1	1	18	1	63
OG0000208	21	9	9	4	2	3	2	9	3	62
OG0000209	16	8	9	3	3	2	2	17	2	62
OG0000210	3	1	1	1	1	1	1	2	51	62
OG0000211	11	13	12	1	7	8	1	7	2	62
OG0000212	4	1	3	3	1	1	4	0	45	62
OG0000213	13	16	16	1	1	1	1	12	1	62
OG0000214	6	12	11	1	1	11	14	1	5	62
OG0000215	21	14	14	1	1	1	1	8	1	62
OG0000216	0	1	0	0	0	0	0	0	61	62
OG0000217	0	0	0	0	0	29	27	0	6	62
OG0000219	1	10	12	9	7	8	6	1	7	61
OG0000220	20	13	13	1	1	1	1	10	1	61
OG0000221	12	15	14	1	1	1	1	14	2	61
OG0000222	1	25	25	1	1	1	2	4	1	61
OG0000223	9	12	12	7	4	4	3	7	3	61
OG0000224	19	10	10	1	1	1	1	17	1	61
OG0000225	18	11	12	1	1	1	1	15	1	61
OG0000226	14	18	18	0	1	1	1	7	1	61
OG0000227	9	16	13	1	1	1	2	17	1	61
OG0000228	14	16	16	1	1	1	1	10	1	61
OG0000229	25	14	15	0	1	2	2	1	1	61
OG0000230	3	29	1	1	1	1	1	23	1	61
OG0000231	0	0	0	0	1	0	0	0	60	61
OG0000232	15	5	19	3	3	3	5	4	3	60
OG0000233	6	15	19	2	3	3	2	5	5	60
OG0000234	10	7	9	2	2	3	3	22	2	60
OG0000235	14	14	13	1	1	1	1	14	1	60
OG0000236	15	14	14	1	1	1	1	12	1	60
OG0000237	27	10	10	2	1	1	1	7	1	60
OG0000238	22	16	14	1	1	1	1	3	1	60
OG0000239	15	15	15	1	1	1	1	10	1	60
OG0000240	21	9	13	1	1	2	2	10	1	60
OG0000241	18	13	13	1	1	1	1	11	1	60
OG0000242	15	13	13	2	2	3	3	7	2	60
OG0000243	19	12	12	2	1	1	1	11	1	60
OG0000244	13	15	15	1	1	1	1	12	1	60
OG0000245	6	6	8	0	2	13	10	8	7	60
OG0000247	8	11	12	1	1	1	1	23	1	59
OG0000248	27	11	12	1	1	1	1	4	1	59
OG0000249	25	8	8	1	1	2	2	11	1	59
OG0000250	1	3	3	2	4	2	4	3	37	59
OG0000251	4	13	11	7	4	0	0	1	19	59
OG0000252	20	13	14	1	1	0	0	9	1	59
OG0000253	25	15	15	0	0	0	0	3	1	59
OG0000254	18	12	12	1	1	1	1	11	1	58
OG0000255	2	24	25	1	1	1	1	2	1	58
OG0000256	11	11	11	0	0	1	1	22	1	58
OG0000257	14	12	12	1	1	1	2	15	0	58
OG0000258	21	11	11	2	1	1	1	9	1	58
OG0000259	26	13	13	1	1	1	1	1	1	58
OG0000260	19	12	12	1	1	1	1	10	1	58
OG0000261	15	14	14	1	1	1	1	10	1	58
OG0000262	9	11	8	3	1	8	10	7	1	58
OG0000263	19	16	16	2	1	1	1	1	1	58
OG0000264	14	12	23	1	1	1	1	4	1	58
OG0000265	18	13	13	0	1	0	0	13	0	58
OG0000266	16	13	13	0	1	1	1	11	2	58
OG0000267	24	14	14	1	1	1	1	1	1	58
OG0000268	11	16	16	0	1	1	1	11	1	58
OG0000269	16	12	24	1	1	0	0	3	1	58
OG0000270	13	13	13	1	2	2	2	10	1	57
OG0000271	9	16	16	1	2	3	3	5	2	57
OG0000272	16	15	15	1	1	1	1	6	1	57
OG0000273	11	15	15	1	1	1	1	11	1	57
OG0000274	14	13	13	1	1	1	1	12	1	57
OG0000275	13	16	17	1	1	1	1	6	1	57
OG0000276	2	25	24	1	1	1	1	1	1	57
OG0000277	13	17	17	1	0	1	1	6	1	57
OG0000278	50	1	1	1	0	1	1	1	1	57
OG0000279	19	1	16	1	1	1	1	16	1	57
OG0000280	10	20	22	1	0	1	1	1	1	57
OG0000281	3	8	11	2	4	10	10	4	4	56
OG0000282	15	18	18	0	1	1	1	1	1	56
OG0000283	15	13	14	1	1	1	1	9	1	56
OG0000284	7	11	2	1	1	6	9	1	18	56
OG0000285	2	7	37	3	2	1	2	1	1	56
OG0000286	19	12	12	1	1	1	1	8	1	56
OG0000287	18	12	14	1	1	1	2	6	1	56
OG0000288	11	14	14	1	1	1	1	11	2	56
OG0000289	13	12	12	2	2	3	3	7	2	56
OG0000290	15	18	18	0	1	1	1	1	1	56
OG0000291	16	13	13	1	0	3	3	5	2	56
OG0000292	17	12	12	1	1	1	1	10	1	56
OG0000293	10	8	8	3	1	1	1	23	1	56
OG0000294	26	12	12	1	1	1	1	1	1	56
OG0000295	21	14	15	1	1	1	1	1	1	56
OG0000296	19	30	1	1	1	1	1	1	1	56
OG0000297	1	24	28	1	0	0	1	1	0	56
OG0000298	3	0	0	0	1	0	52	0	0	56
OG0000299	10	8	7	3	3	4	4	13	3	55
OG0000300	18	10	10	1	1	1	1	12	1	55
OG0000301	8	13	13	1	1	1	1	16	1	55
OG0000302	18	8	8	1	1	1	1	15	2	55
OG0000303	13	11	12	1	1	2	2	11	2	55
OG0000304	11	10	8	0	0	12	6	5	3	55
OG0000305	6	15	11	1	2	10	7	3	0	55
OG0000306	19	15	15	1	1	1	1	1	1	55
OG0000307	15	13	13	1	1	1	1	9	1	55
OG0000308	7	8	8	0	5	7	8	4	8	55
OG0000309	7	7	7	0	6	10	6	6	6	55
OG0000310	8	7	10	1	1	10	5	8	5	55
OG0000311	3	7	11	3	3	10	10	4	4	55
OG0000312	3	17	17	1	1	1	1	13	1	55
OG0000313	12	16	14	3	2	2	2	3	1	55
OG0000314	1	11	27	2	1	2	4	4	3	55
OG0000315	1	22	26	1	1	1	1	1	1	55
OG0000316	0	0	0	0	0	10	41	0	4	55
OG0000317	14	12	12	1	0	2	2	10	1	54
OG0000318	2	6	9	1	4	12	8	6	6	54
OG0000319	6	8	9	3	4	7	5	9	3	54
OG0000320	15	12	12	2	2	2	2	4	3	54
OG0000321	24	12	12	1	1	1	1	1	1	54
OG0000322	2	17	29	0	1	2	1	0	2	54
OG0000323	11	7	6	1	1	1	1	25	1	54
OG0000324	8	13	13	1	1	1	1	15	1	54
OG0000325	5	17	16	1	2	1	1	10	1	54
OG0000326	22	13	13	1	1	1	1	1	1	54
OG0000327	4	13	14	3	1	5	4	9	1	54
OG0000328	18	12	12	1	1	1	1	7	1	54
OG0000329	17	17	14	1	1	1	1	1	1	54
OG0000330	2	0	0	3	1	22	25	0	1	54
OG0000331	9	15	15	1	1	1	1	10	1	54
OG0000332	14	14	8	1	1	1	1	13	1	54
OG0000333	12	15	15	0	1	1	1	8	1	54
OG0000334	10	13	13	1	1	1	1	13	1	54
OG0000335	10	19	19	1	1	1	1	1	1	54
OG0000336	13	13	13	1	1	1	1	10	1	54
OG0000337	18	13	14	1	1	1	1	4	1	54
OG0000338	15	17	17	0	1	1	1	1	1	54
OG0000339	14	12	11	1	1	1	1	11	1	53
OG0000340	16	12	12	1	1	1	1	8	1	53
OG0000341	19	14	14	1	1	1	1	1	1	53
OG0000342	14	13	13	1	1	1	1	8	1	53
OG0000343	27	4	6	1	1	2	7	2	3	53
OG0000344	13	17	17	1	1	1	1	1	1	53
OG0000345	16	7	7	2	3	4	4	7	3	53
OG0000346	16	9	11	1	1	1	1	12	1	53
OG0000347	20	12	13	1	0	1	1	4	1	53
OG0000348	11	12	11	1	1	1	1	14	1	53
OG0000349	5	6	11	2	4	10	8	5	2	53
OG0000350	1	15	15	1	1	1	1	17	1	53
OG0000351	2	10	8	1	5	12	6	2	7	53
OG0000352	16	15	15	1	1	1	1	2	1	53
OG0000353	21	14	13	1	0	1	1	1	1	53
OG0000354	11	13	9	3	1	3	3	8	2	53
OG0000355	11	15	13	3	2	2	2	3	2	53
OG0000356	3	0	1	0	0	7	7	0	35	53
OG0000357	2	9	7	6	0	5	11	2	10	52
OG0000358	12	10	10	1	1	1	1	15	1	52
OG0000359	14	10	10	1	1	1	1	13	1	52
OG0000360	2	6	6	1	2	10	12	5	8	52
OG0000361	10	14	14	1	1	1	1	9	1	52
OG0000362	6	11	9	3	2	9	4	3	5	52
OG0000363	3	11	12	1	2	10	9	1	3	52
OG0000364	8	11	10	4	2	2	1	10	4	52
OG0000365	21	1	19	1	1	1	1	6	1	52
OG0000366	17	12	12	1	1	1	1	6	1	52
OG0000367	21	11	10	0	1	1	1	7	0	52
OG0000368	14	16	16	1	1	1	1	1	1	52
OG0000369	19	9	9	2	2	1	1	8	1	52
OG0000370	12	14	14	1	1	1	1	7	1	52
OG0000371	8	11	10	3	2	3	3	9	2	51
OG0000372	14	10	12	1	1	1	1	9	2	51
OG0000373	15	10	12	1	1	1	1	9	1	51
OG0000374	14	11	11	1	1	1	1	10	1	51
OG0000375	7	17	17	1	1	1	1	5	1	51
OG0000376	2	13	4	5	8	5	11	3	0	51
OG0000377	11	14	13	1	1	1	1	8	1	51
OG0000378	6	14	11	2	3	3	3	6	3	51
OG0000379	9	14	14	1	1	1	1	9	1	51
OG0000380	4	18	18	1	1	1	1	6	1	51
OG0000381	19	13	13	1	1	1	1	1	1	51
OG0000382	4	8	7	2	5	6	9	4	6	51
OG0000383	14	11	11	1	1	1	1	10	1	51
OG0000384	7	13	13	3	2	2	2	7	2	51
OG0000385	6	14	14	2	2	2	2	7	2	51
OG0000386	4	5	7	0	1	8	10	4	12	51
OG0000387	6	5	8	0	2	13	8	5	4	51
OG0000388	9	15	15	1	1	1	1	7	1	51
OG0000389	14	11	11	1	1	1	1	10	1	51
OG0000390	8	16	17	2	1	2	1	3	1	51
OG0000391	1	0	1	0	1	4	3	1	40	51
OG0000392	0	8	9	0	0	15	19	0	0	51
OG0000393	0	14	14	0	0	1	1	20	1	51
OG0000395	18	13	11	1	1	1	1	3	1	50
OG0000396	9	5	6	1	3	2	2	13	9	50
OG0000397	13	10	11	1	1	1	1	11	1	50
OG0000398	11	8	8	1	1	1	1	18	1	50
OG0000399	10	10	10	3	3	2	3	7	2	50
OG0000400	9	8	8	2	2	2	3	14	2	50
OG0000401	1	18	19	1	1	1	1	7	1	50
OG0000402	4	8	7	4	3	9	7	4	4	50
OG0000403	12	13	13	1	1	1	1	7	1	50
OG0000404	12	15	15	0	0	1	1	5	1	50
OG0000405	10	9	9	1	1	1	2	16	1	50
OG0000406	14	12	12	1	1	1	1	7	1	50
OG0000407	11	12	12	2	1	1	1	9	1	50
OG0000408	4	3	15	1	3	6	9	4	5	50
OG0000409	5	8	6	0	0	8	8	8	7	50
OG0000410	7	19	18	1	1	1	1	1	1	50
OG0000411	22	11	11	1	1	1	1	1	1	50
OG0000412	16	10	10	1	1	1	1	9	1	50
OG0000413	28	8	8	1	1	1	1	1	1	50
OG0000414	16	14	14	1	1	1	1	1	1	50
OG0000415	27	2	2	3	2	4	4	3	3	50
OG0000416	4	18	20	3	1	1	1	1	1	50
OG0000417	19	16	14	0	1	0	0	0	0	50
OG0000418	13	7	13	3	1	2	3	4	3	49
OG0000419	10	8	9	5	4	3	3	4	3	49
OG0000420	13	10	10	1	1	2	2	9	1	49
OG0000421	5	16	15	1	1	1	2	7	1	49
OG0000422	16	13	13	1	1	1	1	2	1	49
OG0000423	5	8	9	3	4	5	4	7	4	49
OG0000424	14	5	14	1	3	6	2	3	1	49
OG0000425	10	11	11	1	1	1	1	12	1	49
OG0000426	1	21	21	1	1	1	1	1	1	49
OG0000427	14	15	15	0	1	1	1	1	1	49
OG0000428	15	14	14	1	1	1	1	1	1	49
OG0000429	20	8	9	1	0	1	1	8	1	49
OG0000430	13	12	12	1	1	1	1	7	1	49
OG0000431	17	13	13	1	1	1	1	1	1	49
OG0000432	8	16	15	3	1	1	1	3	1	49
OG0000433	23	9	9	1	1	1	1	3	1	49
OG0000434	20	11	10	1	1	1	1	3	1	49
OG0000435	9	8	8	1	1	1	1	19	1	49
OG0000436	11	10	10	1	1	1	1	13	1	49
OG0000437	6	12	12	1	1	1	1	14	1	49
OG0000438	16	12	4	1	1	1	1	12	1	49
OG0000439	6	7	7	1	1	8	7	6	6	49
OG0000440	8	7	8	0	1	5	7	7	6	49
OG0000441	13	7	7	2	2	3	3	11	1	49
OG0000442	16	10	10	1	1	1	1	8	1	49
OG0000443	17	14	12	2	0	1	1	1	1	49
OG0000444	9	5	5	4	2	4	7	6	7	49
OG0000445	12	11	11	2	1	1	1	9	1	49
OG0000446	10	11	14	1	0	1	1	10	1	49
OG0000447	12	11	11	1	1	1	1	10	1	49
OG0000448	12	9	13	0	1	0	7	1	6	49
OG0000449	9	13	14	2	2	1	1	6	1	49
OG0000450	15	10	11	1	1	1	1	7	2	49
OG0000452	19	1	23	1	1	1	1	1	1	49
OG0000453	0	1	3	0	43	0	0	1	1	49
OG0000454	19	11	10	1	1	1	1	3	1	48
OG0000455	24	8	8	1	1	1	1	3	1	48
OG0000456	12	8	8	1	1	1	1	15	1	48
OG0000457	1	16	16	1	2	1	1	9	1	48
OG0000458	1	2	2	1	1	1	1	2	37	48
OG0000459	10	11	11	1	1	2	2	9	1	48
OG0000460	19	11	12	1	1	1	1	1	1	48
OG0000461	13	9	9	1	1	1	1	12	1	48
OG0000462	8	9	10	2	2	2	2	11	2	48
OG0000463	18	7	7	1	1	1	1	11	1	48
OG0000464	16	13	13	1	1	1	1	1	1	48
OG0000465	11	8	13	3	2	1	2	6	2	48
OG0000466	14	6	6	1	1	1	1	17	1	48
OG0000467	14	9	9	2	1	1	1	10	1	48
OG0000468	11	14	14	1	0	0	0	7	1	48
OG0000469	6	3	4	1	1	1	1	3	28	48
OG0000470	4	5	7	4	4	7	10	6	1	48
OG0000471	2	20	20	1	1	1	1	1	1	48
OG0000472	1	9	9	1	1	1	1	24	1	48
OG0000473	12	12	11	1	1	1	1	8	1	48
OG0000474	3	12	23	1	1	1	1	5	1	48
OG0000475	9	8	8	1	1	1	1	18	1	48
OG0000476	22	13	1	1	1	1	1	7	1	48
OG0000477	8	14	14	1	1	1	1	7	1	48
OG0000478	16	12	12	1	1	1	1	3	1	48
OG0000479	6	14	15	1	1	1	1	8	1	48
OG0000480	1	20	20	1	1	1	1	2	1	48
OG0000481	16	12	13	1	1	1	1	1	1	47
OG0000482	22	7	7	1	2	2	2	2	2	47
OG0000483	14	6	6	2	1	1	1	15	1	47
OG0000484	8	12	14	1	1	1	1	8	1	47
OG0000485	10	14	14	1	1	1	1	4	1	47
OG0000486	12	9	9	1	1	2	1	10	2	47
OG0000487	12	9	9	1	0	1	1	13	1	47
OG0000488	9	12	11	1	1	1	1	10	1	47
OG0000489	11	9	9	1	1	1	1	13	1	47
OG0000490	8	16	16	1	1	1	1	1	2	47
OG0000491	10	11	7	0	1	5	10	2	1	47
OG0000492	4	9	9	2	1	6	9	4	3	47
OG0000493	9	6	10	4	1	1	1	4	11	47
OG0000494	10	14	14	1	1	1	1	4	1	47
OG0000495	12	12	12	1	1	1	1	6	1	47
OG0000496	6	11	13	1	1	1	1	12	1	47
OG0000497	7	12	13	1	1	1	1	11	0	47
OG0000498	12	6	8	1	1	1	1	15	2	47
OG0000499	12	9	9	0	1	1	1	12	1	46
OG0000500	5	9	9	7	5	2	2	4	3	46
OG0000501	14	9	10	1	1	1	1	8	1	46
OG0000502	12	10	10	1	1	1	1	9	1	46
OG0000503	11	9	9	2	2	2	2	8	1	46
OG0000504	5	13	13	1	1	1	1	10	1	46
OG0000505	15	9	8	1	1	1	1	8	2	46
OG0000506	7	6	5	2	3	3	6	11	3	46
OG0000507	21	6	5	2	1	3	3	4	1	46
OG0000508	10	12	12	1	1	1	1	7	1	46
OG0000509	1	5	34	1	1	1	1	1	1	46
OG0000510	14	10	10	0	1	1	2	7	1	46
OG0000511	13	8	8	1	1	1	1	12	1	46
OG0000512	10	7	8	2	1	4	7	5	2	46
OG0000513	9	4	4	2	1	5	3	16	2	46
OG0000514	5	5	6	1	2	11	9	2	5	46
OG0000515	11	8	8	1	1	1	1	14	1	46
OG0000516	12	11	11	2	1	1	1	6	1	46
OG0000517	11	10	10	1	1	1	1	10	1	46
OG0000518	17	12	10	1	1	1	1	2	1	46
OG0000519	6	7	7	4	5	2	3	5	7	46
OG0000520	11	14	14	1	1	1	1	2	1	46
OG0000521	5	6	6	2	4	6	6	6	5	46
OG0000522	10	3	5	1	1	11	12	2	1	46
OG0000523	4	6	15	1	3	9	1	4	3	46
OG0000524	16	9	9	1	1	1	1	7	1	46
OG0000525	10	8	8	2	2	2	2	10	2	46
OG0000526	15	13	12	1	1	1	1	1	1	46
OG0000527	11	7	7	1	1	1	1	16	1	46
OG0000528	18	6	5	0	4	2	3	3	5	46
OG0000529	6	13	13	1	1	1	1	9	1	46
OG0000530	12	11	11	1	1	1	1	7	1	46
OG0000531	32	3	0	0	0	0	2	0	9	46
OG0000532	0	2	3	1	3	19	16	2	0	46
OG0000533	0	0	0	0	0	1	1	0	44	46
OG0000535	9	13	13	1	1	1	1	5	1	45
OG0000536	6	12	12	1	1	1	1	10	1	45
OG0000537	13	9	9	0	0	2	2	9	1	45
OG0000538	3	12	11	1	1	1	1	14	1	45
OG0000539	5	7	11	6	1	4	5	3	3	45
OG0000540	9	10	10	1	2	1	1	9	2	45
OG0000541	17	9	4	1	2	1	1	9	1	45
OG0000542	6	10	10	0	0	1	1	17	0	45
OG0000543	11	10	9	1	1	1	1	10	1	45
OG0000544	11	6	6	2	3	4	4	5	4	45
OG0000545	8	9	9	1	0	1	1	15	1	45
OG0000546	10	12	12	2	2	1	1	3	2	45
OG0000547	20	5	6	1	1	1	1	9	1	45
OG0000548	10	9	9	1	1	1	1	12	1	45
OG0000549	16	5	5	3	3	3	3	4	3	45
OG0000550	11	10	10	1	1	1	1	9	1	45
OG0000551	11	10	9	0	1	1	1	11	1	45
OG0000552	17	6	6	1	1	1	1	11	1	45
OG0000553	9	10	11	3	1	2	2	6	1	45
OG0000554	12	8	8	1	1	1	1	12	1	45
OG0000555	8	14	17	1	1	1	1	1	1	45
OG0000556	11	12	12	1	2	1	2	1	3	45
OG0000557	8	10	11	1	2	4	4	3	2	45
OG0000558	10	9	9	2	1	1	1	11	1	45
OG0000559	17	11	10	1	1	1	1	2	1	45
OG0000560	14	13	12	1	1	1	1	1	1	45
OG0000561	9	15	14	1	1	1	1	2	1	45
OG0000562	14	9	9	1	1	1	1	8	1	45
OG0000563	5	17	17	1	1	1	1	1	1	45
OG0000564	7	10	10	2	0	1	1	13	1	45
OG0000566	3	8	5	4	4	5	4	7	4	44
OG0000567	5	10	10	3	3	2	2	6	3	44
OG0000568	1	9	9	4	4	8	7	1	1	44
OG0000569	9	9	8	2	1	2	2	10	1	44
OG0000570	4	8	8	6	5	3	2	4	4	44
OG0000571	10	8	8	1	1	1	1	13	1	44
OG0000572	9	11	11	2	2	2	2	3	2	44
OG0000573	10	13	12	0	0	1	1	7	0	44
OG0000574	12	8	8	1	1	1	1	11	1	44
OG0000575	9	12	12	1	1	1	1	6	1	44
OG0000576	12	11	11	1	2	2	2	2	1	44
OG0000577	5	6	5	1	1	1	1	23	1	44
OG0000578	15	9	9	1	1	1	1	6	1	44
OG0000579	5	14	13	2	1	2	2	4	1	44
OG0000580	2	13	12	1	2	1	1	11	1	44
OG0000581	10	11	11	1	1	1	1	7	1	44
OG0000582	9	8	8	0	0	1	1	16	1	44
OG0000583	8	10	10	1	1	1	1	11	1	44
OG0000584	16	8	7	1	1	1	2	7	1	44
OG0000585	5	14	14	1	1	1	1	6	1	44
OG0000586	6	11	14	1	1	1	1	8	1	44
OG0000587	3	10	10	1	1	1	1	16	1	44
OG0000588	3	10	10	1	1	1	2	15	1	44
OG0000589	7	12	12	1	1	1	2	7	1	44
OG0000590	13	9	9	1	1	1	1	8	1	44
OG0000591	4	1	2	3	0	11	15	6	2	44
OG0000592	4	8	18	3	2	1	2	3	3	44
OG0000593	12	15	13	0	0	1	1	1	1	44
OG0000594	8	15	15	1	1	1	1	1	1	44
OG0000595	13	13	13	1	0	1	1	1	1	44
OG0000596	8	14	13	1	1	1	1	4	1	44
OG0000597	7	6	17	1	1	1	1	9	1	44
OG0000598	14	10	10	1	1	1	1	5	1	44
OG0000599	11	5	5	1	1	1	1	18	1	44
OG0000600	9	13	13	3	2	1	1	1	1	44
OG0000601	4	11	14	0	1	0	0	3	11	44
OG0000603	2	7	7	6	4	7	5	3	2	43
OG0000604	5	7	7	2	1	6	6	5	4	43
OG0000605	4	8	5	8	9	1	4	2	2	43
OG0000606	9	12	16	1	1	1	1	1	1	43
OG0000607	3	2	2	5	2	8	10	6	5	43
OG0000608	4	12	11	1	1	4	4	1	5	43
OG0000609	10	6	6	1	1	1	1	16	1	43
OG0000610	16	10	10	2	1	1	1	1	1	43
OG0000611	7	9	9	1	1	2	3	11	0	43
OG0000612	13	8	8	1	1	1	1	9	1	43
OG0000613	17	10	10	1	1	1	1	1	1	43
OG0000614	6	7	7	4	3	3	3	7	3	43
OG0000615	5	10	10	1	1	1	1	13	1	43
OG0000616	14	8	5	3	3	0	3	5	2	43
OG0000617	9	3	4	0	0	4	7	14	2	43
OG0000618	12	12	12	2	1	1	1	1	1	43
OG0000619	8	8	8	1	1	1	1	14	1	43
OG0000620	8	10	10	1	1	1	1	10	1	43
OG0000621	6	11	10	1	1	1	1	11	1	43
OG0000622	6	14	14	2	1	2	2	1	1	43
OG0000623	3	6	12	0	5	4	3	9	1	43
OG0000624	7	6	6	3	1	7	5	6	2	43
OG0000625	17	1	19	1	1	1	1	1	1	43
OG0000626	8	9	10	1	1	1	1	11	1	43
OG0000627	1	3	3	4	3	3	1	1	24	43
OG0000628	3	13	5	1	1	1	1	17	1	43
OG0000629	11	6	7	1	1	1	1	14	1	43
OG0000630	11	12	9	1	1	1	1	6	1	43
OG0000631	11	12	12	0	1	1	1	5	0	43
OG0000632	7	9	9	1	1	1	1	13	1	43
OG0000633	9	4	7	3	2	4	3	9	2	43
OG0000634	14	10	10	1	1	1	1	4	1	43
OG0000635	8	11	12	1	1	1	1	7	1	43
OG0000636	13	4	13	1	1	1	1	8	1	43
OG0000637	14	9	9	1	0	1	1	7	1	43
OG0000638	8	11	11	1	1	1	1	8	1	43
OG0000639	12	12	12	3	0	1	1	1	1	43
OG0000640	9	9	9	2	1	1	1	8	2	42
OG0000641	15	6	9	3	2	1	1	3	2	42
OG0000642	17	7	6	1	0	1	1	8	1	42
OG0000643	7	11	11	1	1	1	1	8	1	42
OG0000644	9	15	13	0	1	1	1	1	1	42
OG0000645	15	10	11	1	1	1	1	1	1	42
OG0000646	7	9	10	1	0	1	1	12	1	42
OG0000647	10	9	9	2	1	1	2	7	1	42
OG0000648	15	11	11	1	0	1	1	1	1	42
OG0000649	13	7	7	1	1	2	2	8	1	42
OG0000650	12	8	8	1	1	1	1	9	1	42
OG0000651	9	6	6	3	3	4	4	4	3	42
OG0000652	16	9	10	2	0	1	1	1	2	42
OG0000653	10	9	9	1	2	1	1	8	1	42
OG0000654	20	6	6	1	1	1	1	5	1	42
OG0000655	19	7	7	1	1	1	1	3	2	42
OG0000656	9	10	10	1	1	1	1	8	1	42
OG0000657	5	10	10	0	1	1	4	8	3	42
OG0000658	11	11	11	1	1	1	1	4	1	42
OG0000659	10	7	7	1	1	1	1	13	1	42
OG0000660	10	9	9	1	2	1	1	8	1	42
OG0000661	11	5	5	1	1	1	1	16	1	42
OG0000662	18	6	6	1	1	1	1	7	1	42
OG0000663	11	9	9	1	1	1	1	8	1	42
OG0000664	11	8	7	1	1	1	1	11	1	42
OG0000665	2	5	7	1	3	5	11	5	3	42
OG0000666	10	5	3	1	2	5	7	3	6	42
OG0000667	2	11	11	2	2	2	2	9	1	42
OG0000668	9	14	15	1	2	0	0	0	1	42
OG0000669	7	9	11	1	2	1	1	9	1	42
OG0000670	12	7	7	1	1	1	1	11	1	42
OG0000671	16	10	10	1	1	1	1	1	1	42
OG0000673	11	9	9	1	1	1	1	8	1	42
OG0000674	13	7	9	1	1	1	1	8	1	42
OG0000675	24	6	6	1	1	1	1	1	1	42
OG0000676	10	10	10	1	1	1	1	7	1	42
OG0000677	15	12	9	1	1	1	1	1	1	42
OG0000678	1	1	0	2	1	17	19	0	1	42
OG0000679	16	9	9	0	1	1	1	4	1	42
OG0000680	13	4	16	1	1	1	1	4	1	42
OG0000681	2	6	7	4	4	4	3	5	6	41
OG0000682	1	7	8	8	2	3	4	2	6	41
OG0000683	10	18	1	1	1	1	1	7	1	41
OG0000684	4	6	6	3	4	6	3	4	5	41
OG0000685	8	11	12	0	1	1	1	6	1	41
OG0000686	13	10	10	1	1	1	1	3	1	41
OG0000687	10	6	7	2	2	2	2	8	2	41
OG0000688	11	10	9	1	0	1	1	7	1	41
OG0000689	6	11	11	1	1	1	1	8	1	41
OG0000690	3	3	4	1	1	2	3	2	22	41
OG0000691	5	16	10	2	1	2	2	2	1	41
OG0000692	13	9	9	1	1	1	1	5	1	41
OG0000693	16	8	7	1	1	2	2	3	1	41
OG0000694	8	14	14	1	1	1	1	1	0	41
OG0000695	14	9	9	1	1	1	1	4	1	41
OG0000696	9	10	10	1	1	1	1	7	1	41
OG0000697	8	6	6	2	2	2	2	11	2	41
OG0000698	12	7	7	1	1	1	1	10	1	41
OG0000699	14	7	7	1	1	1	1	8	1	41
OG0000700	4	6	6	4	3	3	4	9	2	41
OG0000701	4	10	9	1	1	1	1	13	1	41
OG0000702	19	8	9	1	1	1	0	1	1	41
OG0000703	2	16	16	1	1	1	1	1	2	41
OG0000704	11	12	1	1	1	1	1	12	1	41
OG0000705	8	6	8	1	1	2	7	5	3	41
OG0000706	4	6	7	0	1	5	5	5	8	41
OG0000707	4	18	14	1	0	1	1	1	1	41
OG0000708	22	7	6	1	1	1	1	1	1	41
OG0000709	20	5	5	1	1	1	1	6	1	41
OG0000710	11	6	6	1	2	1	1	12	1	41
OG0000711	5	9	9	1	1	1	1	13	1	41
OG0000712	10	7	6	2	1	1	1	12	1	41
OG0000713	12	8	8	1	1	1	1	8	1	41
OG0000714	10	10	10	1	1	1	1	6	1	41
OG0000715	9	13	13	1	1	1	1	1	1	41
OG0000716	9	10	10	1	1	1	1	7	1	41
OG0000717	10	7	7	0	1	1	1	13	1	41
OG0000718	1	7	9	2	1	7	8	1	5	41
OG0000719	18	1	1	0	1	1	1	17	1	41
OG0000720	1	10	10	3	1	2	2	12	0	41
OG0000721	0	4	35	1	0	0	1	0	0	41
OG0000723	7	8	7	2	2	2	3	7	2	40
OG0000724	1	1	2	3	1	10	11	3	8	40
OG0000725	1	6	5	5	7	6	7	1	2	40
OG0000726	11	8	8	2	0	1	1	8	1	40
OG0000727	1	6	9	2	1	8	7	2	4	40
OG0000728	7	8	8	1	2	3	3	7	1	40
OG0000729	5	11	12	1	1	1	1	7	1	40
OG0000730	8	12	12	1	1	1	2	2	1	40
OG0000731	10	9	9	1	1	1	1	7	1	40
OG0000732	9	5	5	2	1	2	2	12	2	40
OG0000733	15	6	6	1	1	1	1	8	1	40
OG0000734	9	11	12	1	0	1	1	4	1	40
OG0000735	13	11	10	1	1	1	1	1	1	40
OG0000736	12	6	6	1	2	4	2	6	1	40
OG0000737	11	8	8	1	1	1	1	8	1	40
OG0000738	11	12	1	1	1	1	1	11	1	40
OG0000739	11	7	7	1	1	1	1	10	1	40
OG0000740	14	7	7	1	1	1	1	7	1	40
OG0000741	6	8	10	1	2	2	1	9	1	40
OG0000742	10	7	7	1	1	1	1	12	0	40
OG0000743	8	7	7	2	2	2	2	8	2	40
OG0000744	11	11	11	1	1	1	1	2	1	40
OG0000745	2	11	8	5	1	5	5	2	1	40
OG0000746	6	11	11	0	1	1	1	8	1	40
OG0000747	19	3	3	0	1	1	1	11	1	40
OG0000748	10	6	6	1	1	1	1	13	1	40
OG0000749	6	6	6	2	2	2	3	11	2	40
OG0000750	6	9	9	1	1	1	1	11	1	40
OG0000751	12	6	6	1	1	1	1	11	1	40
OG0000752	13	8	8	1	1	1	1	6	1	40
OG0000753	7	6	6	1	2	6	6	5	1	40
OG0000754	5	14	14	1	1	1	1	2	1	40
OG0000755	4	8	8	2	0	1	8	6	3	40
OG0000756	3	4	4	3	5	7	6	4	4	40
OG0000757	8	11	10	1	1	1	1	6	1	40
OG0000758	3	4	14	1	1	3	4	5	5	40
OG0000759	11	6	6	1	2	1	1	11	1	40
OG0000760	8	10	10	1	1	1	1	7	1	40
OG0000761	6	8	7	1	1	1	1	14	1	40
OG0000762	10	9	7	1	1	1	1	9	1	40
OG0000763	9	10	10	1	1	1	1	6	1	40
OG0000764	10	6	7	1	1	1	1	12	1	40
OG0000765	7	12	12	1	1	1	1	4	1	40
OG0000766	9	11	11	1	1	1	1	4	1	40
OG0000767	9	5	4	1	1	8	8	4	0	40
OG0000768	10	4	3	1	1	10	8	1	2	40
OG0000769	2	0	0	5	12	10	5	3	3	40
OG0000770	10	12	12	1	1	1	1	1	1	40
OG0000771	0	9	15	4	3	1	2	2	4	40
OG0000772	0	10	28	1	1	0	0	0	0	40
OG0000773	3	13	11	1	2	3	3	2	1	39
OG0000774	3	5	4	3	2	6	8	4	4	39
OG0000775	12	7	7	1	1	1	1	8	1	39
OG0000776	6	9	9	1	1	2	2	8	1	39
OG0000777	8	6	6	2	1	2	2	11	1	39
OG0000778	12	5	5	3	2	1	1	9	1	39
OG0000779	9	12	12	0	0	1	1	4	0	39
OG0000780	3	1	1	0	1	1	1	1	30	39
OG0000781	3	4	27	1	0	1	1	1	1	39
OG0000782	5	9	9	1	2	1	1	8	3	39
OG0000783	12	9	9	1	1	2	2	2	1	39
OG0000784	11	6	7	1	1	1	1	10	1	39
OG0000785	8	9	9	1	1	1	1	8	1	39
OG0000786	26	2	5	1	1	1	1	2	0	39
OG0000787	26	3	3	1	1	1	2	2	0	39
OG0000788	8	8	8	2	2	2	2	6	1	39
OG0000789	3	8	8	3	1	5	5	1	5	39
OG0000790	6	9	9	2	2	2	2	5	2	39
OG0000791	15	9	9	1	1	1	1	1	1	39
OG0000792	10	8	8	3	1	2	2	4	1	39
OG0000793	8	9	6	3	2	1	1	8	1	39
OG0000794	18	4	4	2	1	1	1	6	2	39
OG0000795	17	5	5	1	1	1	1	7	1	39
OG0000796	9	9	9	1	1	1	1	7	1	39
OG0000797	4	12	7	0	0	6	6	1	3	39
OG0000798	11	6	7	1	1	2	2	8	1	39
OG0000799	4	9	8	1	1	1	1	13	1	39
OG0000800	13	6	6	1	1	1	1	9	1	39
OG0000801	9	9	9	1	1	1	1	7	1	39
OG0000802	14	1	11	2	1	1	1	7	1	39
OG0000803	10	9	9	1	1	1	1	6	1	39
OG0000804	14	5	5	1	1	1	1	10	1	39
OG0000805	13	11	9	1	1	1	1	1	1	39
OG0000806	15	6	6	1	1	1	1	7	1	39
OG0000807	7	9	9	1	1	1	1	9	1	39
OG0000808	3	11	11	2	2	3	4	1	2	39
OG0000809	9	7	7	1	1	1	1	11	1	39
OG0000810	13	5	6	1	1	1	1	10	1	39
OG0000811	2	6	7	2	1	9	5	4	3	39
OG0000812	15	6	7	1	0	1	1	7	1	39
OG0000813	13	9	10	1	1	1	1	2	1	39
OG0000814	3	6	4	5	3	3	5	3	7	39
OG0000815	10	8	9	1	1	1	1	7	1	39
OG0000816	11	7	7	1	1	1	1	9	1	39
OG0000817	6	12	12	1	1	1	1	4	1	39
OG0000818	12	8	8	1	1	1	1	6	1	39
OG0000819	12	3	3	1	1	1	1	16	1	39
OG0000820	8	12	12	1	1	0	0	4	1	39
OG0000821	12	7	9	1	1	1	1	6	1	39
OG0000822	7	10	10	1	1	1	1	7	1	39
OG0000823	18	7	8	1	1	1	1	1	1	39
OG0000824	5	13	9	1	1	1	1	7	1	39
OG0000825	12	7	7	1	1	1	1	8	1	39
OG0000826	13	10	10	0	1	2	2	1	0	39
OG0000827	11	8	8	2	1	1	1	6	1	39
OG0000828	7	12	12	0	1	2	1	3	1	39
OG0000829	0	20	19	0	0	0	0	0	0	39
OG0000830	6	8	8	2	2	2	2	7	1	38
OG0000831	6	8	9	1	2	2	2	7	1	38
OG0000832	7	7	7	1	1	1	1	12	1	38
OG0000833	3	6	5	2	3	4	6	6	3	38
OG0000834	5	6	7	2	2	3	3	7	3	38
OG0000835	9	8	8	1	1	1	1	8	1	38
OG0000836	10	7	7	1	1	3	2	6	1	38
OG0000837	9	4	9	1	1	1	1	11	1	38
OG0000838	6	10	10	0	1	1	1	9	0	38
OG0000839	8	5	11	3	3	3	3	1	1	38
OG0000840	11	6	6	1	1	1	1	10	1	38
OG0000841	9	7	9	1	1	1	2	7	1	38
OG0000842	10	8	8	1	0	1	1	8	1	38
OG0000843	8	7	7	1	1	1	1	11	1	38
OG0000844	11	9	9	1	1	1	1	4	1	38
OG0000845	8	7	8	1	1	1	1	10	1	38
OG0000846	11	10	12	1	1	0	0	2	1	38
OG0000847	9	9	7	1	1	1	1	8	1	38
OG0000848	7	7	7	3	2	3	3	3	3	38
OG0000849	8	8	8	1	1	1	1	8	2	38
OG0000850	4	7	7	0	3	6	4	3	4	38
OG0000851	11	11	11	2	0	1	1	1	0	38
OG0000852	7	10	11	0	1	1	1	6	1	38
OG0000853	8	8	8	1	1	1	1	9	1	38
OG0000854	12	7	7	1	1	1	1	7	1	38
OG0000855	11	7	7	1	1	1	1	8	1	38
OG0000856	10	7	8	1	1	1	1	9	0	38
OG0000857	9	8	8	1	1	1	1	8	1	38
OG0000858	1	3	8	9	4	6	5	1	1	38
OG0000859	7	0	16	1	1	1	1	10	1	38
OG0000860	4	5	5	0	3	6	4	8	3	38
OG0000861	9	5	3	1	4	5	5	4	2	38
OG0000862	3	4	4	0	2	2	3	14	6	38
OG0000863	5	4	6	1	0	6	6	6	4	38
OG0000864	5	6	5	0	1	9	1	6	5	38
OG0000865	11	11	11	0	1	1	1	1	1	38
OG0000866	10	8	8	0	1	1	1	8	1	38
OG0000867	12	6	8	1	1	2	2	5	1	38
OG0000868	1	1	1	1	1	1	1	1	30	38
OG0000869	11	7	7	1	0	1	1	9	1	38
OG0000870	3	12	12	1	1	1	1	6	1	38
OG0000871	15	8	8	1	1	1	1	1	2	38
OG0000872	5	11	12	0	0	2	2	5	1	38
OG0000873	12	9	8	1	1	1	1	4	1	38
OG0000874	6	9	9	1	2	1	1	8	1	38
OG0000875	11	7	5	1	1	1	1	9	2	38
OG0000876	6	13	13	1	1	1	1	1	1	38
OG0000877	18	1	1	1	1	1	1	13	1	38
OG0000878	12	1	12	1	1	1	1	8	1	38
OG0000879	5	9	7	1	1	1	1	12	1	38
OG0000880	9	9	7	1	1	1	1	8	1	38
OG0000881	13	7	7	1	1	1	1	6	1	38
OG0000882	1	11	15	0	2	3	2	2	2	38
OG0000883	9	9	9	1	1	1	1	6	1	38
OG0000884	12	9	9	2	1	1	1	2	1	38
OG0000885	12	2	11	0	1	1	1	9	1	38
OG0000886	5	13	14	0	1	1	1	3	0	38
OG0000887	14	7	4	2	1	1	1	7	1	38
OG0000888	6	4	1	0	2	10	10	3	2	38
OG0000890	9	5	4	3	1	3	4	4	4	37
OG0000891	1	6	6	4	3	5	6	1	5	37
OG0000892	10	8	8	1	1	1	1	6	1	37
OG0000893	13	2	6	2	1	2	2	7	2	37
OG0000894	7	10	10	2	1	1	1	4	1	37
OG0000895	8	8	8	0	1	1	1	9	1	37
OG0000896	1	7	7	1	1	1	1	15	3	37
OG0000897	9	7	7	0	1	1	1	10	1	37
OG0000898	6	13	12	1	1	1	1	1	1	37
OG0000899	11	5	5	2	2	2	1	6	3	37
OG0000900	7	13	12	1	0	1	1	1	1	37
OG0000901	8	9	10	1	1	1	1	5	1	37
OG0000902	11	7	7	1	1	1	1	7	1	37
OG0000903	8	9	9	2	3	2	2	1	1	37
OG0000904	11	9	9	1	1	1	1	3	1	37
OG0000905	7	5	6	1	1	1	1	14	1	37
OG0000906	7	8	8	1	1	1	1	9	1	37
OG0000907	5	11	15	0	1	2	2	1	0	37
OG0000908	8	9	10	1	1	1	1	5	1	37
OG0000909	8	9	8	1	1	1	1	7	1	37
OG0000910	10	9	9	1	0	1	1	5	1	37
OG0000911	5	7	6	1	3	1	1	12	1	37
OG0000912	12	8	7	2	1	2	2	2	1	37
OG0000913	8	4	3	6	4	3	3	3	3	37
OG0000914	6	10	12	1	1	1	1	4	1	37
OG0000915	7	7	7	1	1	1	1	11	1	37
OG0000916	6	5	8	2	2	7	4	1	2	37
OG0000917	15	6	6	1	1	1	1	5	1	37
OG0000918	11	8	8	1	1	1	1	5	1	37
OG0000919	4	11	2	1	1	1	3	5	9	37
OG0000920	7	11	11	1	1	1	1	3	1	37
OG0000921	7	11	11	1	1	1	1	3	1	37
OG0000922	8	10	10	2	2	1	1	2	1	37
OG0000923	2	4	9	2	1	4	4	4	7	37
OG0000924	7	8	8	1	1	1	1	9	1	37
OG0000925	10	5	5	1	1	1	1	12	1	37
OG0000926	12	5	5	1	1	1	1	10	1	37
OG0000927	8	10	10	1	0	1	1	5	1	37
OG0000928	13	9	9	1	1	1	1	1	1	37
OG0000929	10	7	7	1	0	2	2	7	1	37
OG0000930	9	8	8	1	1	1	1	7	1	37
OG0000931	13	9	9	1	1	1	1	1	1	37
OG0000932	7	8	8	2	1	1	1	8	1	37
OG0000933	12	8	8	1	0	1	1	5	1	37
OG0000934	15	5	5	2	0	1	1	7	1	37
OG0000935	13	7	7	1	1	1	1	5	1	37
OG0000936	11	7	9	0	0	1	1	7	1	37
OG0000937	3	1	1	8	2	6	6	2	8	37
OG0000938	7	8	8	1	1	1	1	9	1	37
OG0000939	11	10	10	1	1	1	1	1	1	37
OG0000940	10	9	9	1	1	1	1	4	1	37
OG0000941	8	3	4	1	1	6	6	3	5	37
OG0000942	11	10	10	1	1	1	1	1	1	37
OG0000943	4	12	12	1	1	1	1	4	1	37
OG0000944	3	5	5	1	2	6	8	3	4	37
OG0000945	9	9	9	0	1	1	1	6	1	37
OG0000946	8	9	9	1	1	1	1	6	1	37
OG0000947	9	4	8	1	1	1	1	11	1	37
OG0000948	10	8	8	1	1	1	1	6	1	37
OG0000949	6	9	8	1	1	1	1	9	1	37
OG0000950	9	9	10	1	1	1	1	4	1	37
OG0000951	14	6	6	1	1	1	1	6	1	37
OG0000952	10	8	8	1	1	1	1	6	1	37
OG0000953	6	12	11	1	1	1	1	3	1	37
OG0000954	14	5	5	1	1	1	2	7	1	37
OG0000955	3	8	8	1	1	1	1	10	4	37
OG0000956	11	7	7	1	1	1	1	7	1	37
OG0000957	7	6	6	5	1	3	3	4	2	37
OG0000958	12	10	10	0	1	0	0	4	0	37
OG0000959	9	2	2	2	1	2	2	16	1	37
OG0000960	20	7	10	0	0	0	0	0	0	37
OG0000961	0	1	36	0	0	0	0	0	0	37
OG0000963	11	5	5	2	1	5	1	5	1	36
OG0000964	13	5	5	1	1	1	1	8	1	36
OG0000965	6	7	6	1	3	6	5	1	1	36
OG0000966	5	8	8	2	1	2	2	7	1	36
OG0000967	1	5	5	4	1	4	5	1	10	36
OG0000968	9	7	7	1	1	1	1	7	2	36
OG0000969	3	5	10	1	4	6	1	3	3	36
OG0000970	6	5	8	0	1	3	3	8	2	36
OG0000971	7	11	9	2	1	1	1	3	1	36
OG0000972	11	9	9	1	1	1	1	2	1	36
OG0000973	4	2	16	3	2	2	1	5	1	36
OG0000974	7	3	4	1	3	7	5	3	3	36
OG0000975	3	10	11	0	0	1	1	9	1	36
OG0000976	4	6	6	1	1	1	1	15	1	36
OG0000977	9	8	9	1	1	1	1	5	1	36
OG0000978	6	8	8	1	2	2	3	4	2	36
OG0000979	8	7	6	1	1	1	1	9	2	36
OG0000980	10	7	6	2	0	1	1	8	1	36
OG0000981	20	5	5	1	1	1	1	1	1	36
OG0000982	8	10	10	1	1	1	1	3	1	36
OG0000983	9	9	9	1	1	1	1	4	1	36
OG0000984	12	6	6	1	1	1	1	6	2	36
OG0000985	6	10	11	1	1	1	1	4	1	36
OG0000986	8	8	8	1	1	1	1	7	1	36
OG0000987	6	7	7	2	2	2	5	3	2	36
OG0000988	8	7	7	1	0	1	1	11	0	36
OG0000989	13	7	7	1	1	1	1	4	1	36
OG0000990	5	10	10	1	1	1	1	6	1	36
OG0000991	12	7	10	0	0	1	1	5	0	36
OG0000992	10	8	8	2	1	1	1	4	1	36
OG0000993	8	8	8	1	1	1	1	7	1	36
OG0000994	5	10	11	1	1	1	1	5	1	36
OG0000995	8	7	7	2	1	4	4	2	1	36
OG0000996	9	8	8	1	1	1	1	6	1	36
OG0000997	1	1	16	1	1	1	2	12	1	36
OG0000998	13	0	0	0	0	1	2	1	19	36
OG0000999	6	7	7	1	1	2	1	7	4	36
OG0001000	8	7	7	1	1	1	1	9	1	36
OG0001001	9	5	5	2	2	2	3	6	2	36
OG0001002	10	4	5	1	0	1	1	13	1	36
OG0001003	4	10	8	0	1	1	1	10	1	36
OG0001004	10	6	6	2	2	2	2	4	2	36
OG0001005	9	2	2	1	1	2	1	17	1	36
OG0001006	4	11	11	1	1	1	1	5	1	36
OG0001007	11	1	1	2	2	1	1	16	1	36
OG0001008	7	6	10	1	1	1	1	9	0	36
OG0001009	12	8	11	1	0	1	1	1	1	36
OG0001010	6	9	9	1	1	1	1	7	1	36
OG0001011	10	9	9	1	1	1	1	3	1	36
OG0001012	12	9	10	0	1	1	1	1	1	36
OG0001013	14	8	8	1	1	1	1	1	1	36
OG0001014	9	9	9	1	1	1	1	4	1	36
OG0001015	13	10	8	1	0	1	1	1	1	36
OG0001016	10	8	8	1	1	1	1	5	1	36
OG0001017	9	11	11	2	1	0	0	1	1	36
OG0001018	11	6	6	1	1	2	3	4	2	36
OG0001019	8	7	8	1	1	1	1	8	1	36
OG0001020	10	6	6	1	0	1	1	10	1	36
OG0001021	1	11	12	2	2	1	2	4	1	36
OG0001022	10	7	8	1	1	1	1	6	1	36
OG0001023	11	8	8	0	1	4	1	1	2	36
OG0001024	8	9	9	1	1	1	1	5	1	36
OG0001025	7	10	10	1	1	0	0	6	1	36
OG0001026	6	8	8	1	1	1	1	9	1	36
OG0001027	10	8	8	1	1	1	1	5	1	36
OG0001028	4	13	13	1	1	1	1	1	1	36
OG0001029	6	7	7	1	1	1	1	11	1	36
OG0001030	6	8	8	1	1	1	1	9	1	36
OG0001031	1	11	11	1	1	1	1	8	1	36
OG0001032	5	12	12	2	1	1	1	1	1	36
OG0001033	16	5	5	2	0	1	1	5	1	36
OG0001034	7	7	7	1	1	1	1	10	1	36
OG0001035	8	8	8	1	1	1	1	7	1	36
OG0001036	6	6	3	3	2	3	5	5	3	36
OG0001037	10	9	11	1	1	1	1	1	1	36
OG0001038	2	10	12	2	2	4	1	1	2	36
OG0001039	1	11	11	1	1	1	1	8	1	36
OG0001040	10	8	10	3	1	1	1	1	1	36
OG0001041	2	14	7	1	1	1	1	8	1	36
OG0001042	14	1	7	3	1	2	2	5	1	36
OG0001043	0	0	0	0	0	0	1	0	35	36
OG0001045	14	4	4	1	1	1	1	8	1	35
OG0001046	11	8	8	1	1	1	1	3	1	35
OG0001047	4	4	4	2	1	6	7	1	6	35
OG0001048	11	9	7	1	0	1	1	4	1	35
OG0001049	2	6	3	6	5	3	4	2	4	35
OG0001050	9	7	7	2	2	1	1	5	1	35
OG0001051	7	7	9	1	1	1	1	7	1	35
OG0001052	6	4	3	2	2	3	3	9	3	35
OG0001053	6	5	5	1	2	5	5	4	2	35
OG0001054	5	5	4	4	4	3	5	3	2	35
OG0001055	15	7	7	1	1	1	1	1	1	35
OG0001056	4	9	9	3	1	3	3	2	1	35
OG0001057	8	4	4	3	2	4	5	3	2	35
OG0001058	6	9	9	1	1	1	1	6	1	35
OG0001059	8	5	5	1	1	1	1	12	1	35
OG0001060	9	7	7	1	1	1	1	7	1	35
OG0001061	7	9	9	2	1	2	2	2	1	35
OG0001062	10	8	8	1	1	2	2	1	2	35
OG0001063	10	6	6	1	1	1	1	8	1	35
OG0001064	1	14	14	0	1	1	1	2	1	35
OG0001065	11	8	8	1	1	2	1	2	1	35
OG0001066	14	7	7	1	1	1	1	2	1	35
OG0001067	11	5	5	2	2	2	2	3	3	35
OG0001068	15	6	6	1	1	1	1	3	1	35
OG0001069	9	5	5	2	2	2	3	5	2	35
OG0001070	8	8	11	1	1	1	1	3	1	35
OG0001071	8	7	7	1	1	1	1	8	1	35
OG0001072	6	10	11	0	1	2	2	2	1	35
OG0001073	11	7	7	1	1	1	1	5	1	35
OG0001074	4	10	10	1	1	1	1	6	1	35
OG0001075	12	5	5	1	1	1	1	8	1	35
OG0001076	12	8	8	1	1	1	1	2	1	35
OG0001077	8	6	6	2	1	1	1	9	1	35
OG0001078	7	6	5	1	1	1	1	12	1	35
OG0001079	5	9	9	1	1	1	1	6	2	35
OG0001080	15	7	7	1	0	1	1	2	1	35
OG0001081	2	5	11	1	3	2	2	7	2	35
OG0001082	1	14	14	1	1	1	1	1	1	35
OG0001083	16	4	9	1	1	1	1	1	1	35
OG0001084	9	8	8	1	1	1	1	5	1	35
OG0001085	7	10	9	1	0	1	1	5	1	35
OG0001086	12	6	6	1	1	1	1	6	1	35
OG0001087	6	9	9	1	1	1	1	6	1	35
OG0001088	6	8	8	1	1	1	1	8	1	35
OG0001089	8	8	8	1	1	1	1	6	1	35
OG0001090	7	8	8	1	1	1	1	7	1	35
OG0001091	7	10	8	0	1	1	1	6	1	35
OG0001092	9	10	10	1	1	1	1	1	1	35
OG0001093	9	9	9	2	1	1	1	2	1	35
OG0001094	1	14	14	1	1	1	1	1	1	35
OG0001095	12	5	5	1	1	1	1	8	1	35
OG0001096	14	8	7	1	1	1	1	1	1	35
OG0001097	8	7	7	2	1	1	1	7	1	35
OG0001098	3	10	10	2	2	1	1	5	1	35
OG0001099	5	11	11	1	0	1	1	4	1	35
OG0001100	6	6	7	1	1	1	1	11	1	35
OG0001101	6	9	9	1	1	1	1	6	1	35
OG0001102	13	8	8	1	1	1	1	1	1	35
OG0001103	11	8	8	1	1	1	1	3	1	35
OG0001104	8	8	8	1	1	2	2	4	1	35
OG0001105	7	9	9	1	1	1	1	5	1	35
OG0001106	7	7	7	2	1	1	1	8	1	35
OG0001107	7	2	2	2	6	4	3	5	4	35
OG0001108	9	7	7	1	1	1	1	7	1	35
OG0001109	12	5	5	1	1	1	1	8	1	35
OG0001110	11	4	4	1	1	1	1	11	1	35
OG0001111	6	9	9	1	1	1	1	6	1	35
OG0001112	6	8	8	1	1	1	1	8	1	35
OG0001113	8	7	8	1	1	1	1	7	1	35
OG0001114	9	6	6	2	1	1	1	8	1	35
OG0001115	7	9	8	1	1	1	1	6	1	35
OG0001116	1	8	8	1	1	1	1	13	1	35
OG0001117	8	9	10	1	1	1	1	3	1	35
OG0001118	12	9	9	0	1	1	1	1	1	35
OG0001119	3	3	4	2	7	6	3	3	4	35
OG0001120	1	14	14	1	1	1	1	1	1	35
OG0001121	16	6	6	1	1	1	1	3	0	35
OG0001122	0	14	19	0	0	1	1	0	0	35
OG0001123	0	1	29	4	1	0	0	0	0	35
OG0001124	0	1	0	2	2	12	13	0	5	35
OG0001125	0	4	6	2	2	3	8	2	8	35
OG0001126	5	9	8	0	2	4	2	3	1	34
OG0001127	1	8	7	4	3	4	3	1	3	34
OG0001128	19	4	4	1	1	1	1	1	2	34
OG0001129	9	7	7	1	1	2	1	5	1	34
OG0001130	5	8	8	2	2	2	2	3	2	34
OG0001131	4	9	9	1	1	2	2	4	2	34
OG0001132	2	3	3	5	4	4	6	2	5	34
OG0001133	8	8	8	1	1	1	1	5	1	34
OG0001134	3	8	9	2	2	2	2	3	3	34
OG0001135	7	7	7	1	1	1	1	8	1	34
OG0001136	3	5	7	3	2	3	2	7	2	34
OG0001137	2	4	3	5	3	6	5	4	2	34
OG0001138	7	9	9	1	1	1	1	4	1	34
OG0001139	6	6	6	3	2	2	2	5	2	34
OG0001140	8	7	8	1	1	1	1	6	1	34
OG0001141	6	6	8	2	1	3	2	3	3	34
OG0001142	9	6	6	1	0	1	1	9	1	34
OG0001143	5	9	9	1	1	1	1	6	1	34
OG0001144	2	4	4	1	1	3	2	6	11	34
OG0001145	11	6	6	1	1	1	1	6	1	34
OG0001146	9	8	8	0	1	1	1	5	1	34
OG0001147	8	7	7	1	1	1	1	7	1	34
OG0001148	4	6	5	2	1	1	1	11	3	34
OG0001149	8	9	8	1	1	1	1	4	1	34
OG0001150	7	9	9	1	1	1	1	4	1	34
OG0001151	9	6	5	1	1	2	1	8	1	34
OG0001152	17	3	3	1	1	1	1	6	1	34
OG0001153	11	5	4	1	1	1	1	9	1	34
OG0001154	5	8	8	1	1	1	1	8	1	34
OG0001155	12	5	5	1	1	1	1	7	1	34
OG0001156	3	8	8	1	1	1	1	10	1	34
OG0001157	5	17	1	1	1	1	1	6	1	34
OG0001158	5	5	5	1	0	1	1	15	1	34
OG0001159	7	8	8	1	1	1	1	6	1	34
OG0001160	5	8	8	2	2	2	2	3	2	34
OG0001161	10	9	9	1	1	1	1	1	1	34
OG0001162	8	8	8	1	1	1	1	5	1	34
OG0001163	6	6	6	3	2	3	3	3	2	34
OG0001164	10	6	6	1	1	1	1	7	1	34
OG0001165	11	5	5	1	1	1	1	8	1	34
OG0001166	6	7	7	1	1	1	1	9	1	34
OG0001167	8	5	5	2	1	1	1	10	1	34
OG0001168	12	5	5	0	1	1	1	8	1	34
OG0001169	11	8	8	0	1	1	1	4	0	34
OG0001170	9	5	6	1	1	1	1	9	1	34
OG0001171	10	7	6	1	1	1	1	6	1	34
OG0001172	10	5	5	1	1	1	1	9	1	34
OG0001173	10	6	5	1	1	1	1	8	1	34
OG0001174	7	8	8	1	1	1	1	6	1	34
OG0001175	15	5	5	1	1	1	1	4	1	34
OG0001176	9	7	7	1	1	1	1	6	1	34
OG0001177	6	6	4	1	2	1	1	12	1	34
OG0001178	13	7	7	2	1	1	1	1	1	34
OG0001179	11	7	7	1	1	1	1	4	1	34
OG0001180	9	5	5	1	2	2	2	7	1	34
OG0001181	7	9	9	1	0	1	1	5	1	34
OG0001182	2	11	11	2	2	1	1	3	1	34
OG0001183	10	9	9	1	1	1	1	1	1	34
OG0001184	2	6	9	0	0	5	8	3	1	34
OG0001185	5	3	3	0	0	9	8	4	2	34
OG0001186	3	4	6	0	2	4	9	5	1	34
OG0001187	2	5	4	2	4	5	3	5	4	34
OG0001188	4	3	6	0	2	6	2	3	8	34
OG0001189	1	5	4	7	5	2	4	2	4	34
OG0001190	10	9	9	1	1	1	1	1	1	34
OG0001191	11	5	5	1	1	1	1	8	1	34
OG0001192	12	7	7	2	1	0	0	5	0	34
OG0001193	8	7	7	1	1	1	1	7	1	34
OG0001194	6	11	11	1	1	1	1	1	1	34
OG0001195	10	9	9	1	1	1	1	1	1	34
OG0001196	10	8	8	1	1	1	1	3	1	34
OG0001197	7	6	6	2	1	1	1	9	1	34
OG0001198	10	6	9	1	1	1	1	4	1	34
OG0001199	1	10	10	1	1	1	1	6	3	34
OG0001200	6	7	7	1	3	3	2	2	3	34
OG0001201	1	8	11	1	3	3	3	4	0	34
OG0001202	8	6	6	1	1	1	1	9	1	34
OG0001203	4	2	1	2	2	11	11	0	1	34
OG0001204	16	4	4	1	1	1	1	5	1	34
OG0001205	3	11	12	0	1	1	1	4	1	34
OG0001206	10	6	6	1	1	1	1	7	1	34
OG0001207	12	8	8	1	1	1	1	1	1	34
OG0001208	3	11	11	1	1	1	1	4	1	34
OG0001209	11	3	3	3	2	2	3	4	3	34
OG0001210	5	10	10	1	2	1	1	3	1	34
OG0001211	12	8	8	1	1	1	1	1	1	34
OG0001212	6	10	10	1	1	1	1	3	1	34
OG0001213	9	7	7	1	1	1	1	6	1	34
OG0001214	8	9	9	1	2	1	1	2	1	34
OG0001216	3	4	4	1	1	1	1	18	1	34
OG0001217	6	8	8	1	1	1	1	7	1	34
OG0001218	11	0	0	0	0	9	13	1	0	34
OG0001219	6	10	10	1	1	1	1	3	1	34
OG0001220	8	6	12	1	1	1	1	1	3	34
OG0001221	0	17	17	0	0	0	0	0	0	34
OG0001222	0	11	18	0	0	1	2	0	2	34
OG0001223	0	0	0	0	0	23	10	0	1	34
OG0001224	3	12	12	1	1	1	1	1	1	33
OG0001225	2	4	5	7	5	4	4	1	1	33
OG0001226	11	8	8	1	1	1	1	1	1	33
OG0001227	7	5	4	4	2	3	4	1	3	33
OG0001228	7	7	7	2	1	1	1	5	2	33
OG0001229	10	7	7	2	1	1	1	3	1	33
OG0001230	3	9	9	2	2	2	2	3	1	33
OG0001231	7	1	2	1	1	1	1	18	1	33
OG0001232	12	6	6	1	0	1	1	5	1	33
OG0001233	3	4	4	3	4	3	3	5	4	33
OG0001234	5	9	9	2	1	1	1	4	1	33
OG0001235	3	8	8	1	1	1	1	9	1	33
OG0001236	7	8	8	1	1	1	1	5	1	33
OG0001237	8	7	7	1	1	1	1	6	1	33
OG0001238	5	8	7	2	1	2	2	4	2	33
OG0001239	6	7	6	1	1	1	1	7	3	33
OG0001240	8	5	5	1	1	1	1	10	1	33
OG0001241	7	10	10	1	1	1	1	1	1	33
OG0001242	11	5	4	1	1	1	1	8	1	33
OG0001243	8	6	6	1	1	1	1	8	1	33
OG0001244	7	7	7	2	2	2	2	1	3	33
OG0001245	9	9	9	1	1	1	1	1	1	33
OG0001246	7	7	7	1	1	1	1	7	1	33
OG0001247	2	12	11	1	1	1	1	3	1	33
OG0001248	8	8	8	2	1	0	0	5	1	33
OG0001249	17	4	2	2	1	2	2	2	1	33
OG0001250	4	10	10	1	0	1	1	5	1	33
OG0001251	7	7	7	1	1	1	1	7	1	33
OG0001252	8	6	5	1	1	1	1	9	1	33
OG0001253	3	2	15	0	0	5	2	5	1	33
OG0001254	1	10	9	1	1	1	1	8	1	33
OG0001255	8	9	9	1	1	1	1	2	1	33
OG0001256	6	7	7	1	1	1	1	8	1	33
OG0001257	5	11	11	1	1	1	1	1	1	33
OG0001258	10	6	6	1	1	1	1	6	1	33
OG0001259	7	6	6	1	1	1	1	9	1	33
OG0001260	4	7	7	1	1	1	1	10	1	33
OG0001261	3	7	9	1	1	2	3	5	2	33
OG0001262	4	5	7	0	4	2	5	4	2	33
OG0001263	8	10	10	1	1	1	1	1	0	33
OG0001264	11	10	7	0	1	1	1	1	1	33
OG0001265	8	6	6	1	1	1	1	8	1	33
OG0001266	14	5	5	1	1	1	1	4	1	33
OG0001267	6	7	7	1	1	1	1	8	1	33
OG0001268	6	6	6	1	1	2	2	8	1	33
OG0001269	10	7	7	1	1	1	1	4	1	33
OG0001270	8	7	7	1	1	1	1	6	1	33
OG0001271	6	6	6	1	1	2	2	8	1	33
OG0001272	12	6	6	1	1	1	1	4	1	33
OG0001273	8	7	7	4	1	2	2	1	1	33
OG0001274	11	6	6	1	1	1	1	5	1	33
OG0001275	6	10	10	1	1	1	1	2	1	33
OG0001276	1	10	9	1	1	1	1	8	1	33
OG0001277	6	6	6	1	1	1	1	10	1	33
OG0001278	11	8	8	1	1	1	1	1	1	33
OG0001279	3	8	6	3	2	1	1	6	3	33
OG0001280	3	6	9	1	2	5	2	1	4	33
OG0001281	7	6	6	2	1	1	1	8	1	33
OG0001282	10	1	1	1	1	1	1	16	1	33
OG0001283	1	3	5	0	1	11	6	2	4	33
OG0001284	14	7	7	1	1	1	1	1	0	33
OG0001285	12	6	6	1	1	1	1	4	1	33
OG0001286	8	7	7	1	1	1	1	6	1	33
OG0001287	1	9	9	1	1	1	1	9	1	33
OG0001288	17	5	5	1	1	1	1	1	1	33
OG0001289	1	13	13	1	1	1	1	1	1	33
OG0001290	13	1	8	1	1	1	1	6	1	33
OG0001291	7	9	9	1	0	1	1	4	1	33
OG0001292	7	8	7	2	1	1	1	5	1	33
OG0001293	6	8	7	0	1	1	1	7	2	33
OG0001294	6	9	9	1	1	1	1	4	1	33
OG0001295	10	8	8	1	1	1	1	2	1	33
OG0001296	4	8	16	0	0	2	2	1	0	33
OG0001297	9	6	6	1	1	1	1	7	1	33
OG0001298	10	7	7	1	0	1	1	5	1	33
OG0001299	5	11	11	1	1	1	1	1	1	33
OG0001300	4	9	10	1	1	1	1	5	1	33
OG0001301	11	6	6	0	0	1	1	7	1	33
OG0001302	9	12	11	0	0	0	0	0	1	33
OG0001303	10	8	9	0	1	1	1	2	1	33
OG0001304	14	12	1	1	1	1	1	1	1	33
OG0001305	7	7	7	1	1	1	1	7	1	33
OG0001306	5	8	8	1	1	1	1	7	1	33
OG0001307	5	2	4	1	1	7	7	3	3	33
OG0001308	7	8	8	1	1	1	1	5	1	33
OG0001309	5	7	7	1	1	1	1	9	1	33
OG0001310	10	10	9	1	1	0	0	1	1	33
OG0001311	11	8	8	1	1	1	1	1	1	33
OG0001312	9	4	4	1	1	1	1	11	1	33
OG0001313	9	5	5	1	1	1	1	9	1	33
OG0001314	3	8	9	1	1	1	1	8	1	33
OG0001315	6	0	0	4	4	2	2	11	4	33
OG0001316	8	8	8	0	1	1	1	5	1	33
OG0001317	1	13	13	1	1	1	1	1	1	33
OG0001318	1	13	13	1	1	1	1	1	1	33
OG0001319	11	3	3	1	1	2	2	8	2	33
OG0001320	5	9	10	1	1	1	1	4	1	33
OG0001321	0	4	10	0	1	7	8	1	2	33
OG0001322	0	2	2	0	0	0	0	1	28	33
OG0001323	10	4	4	1	1	1	1	9	1	32
OG0001324	5	6	5	4	2	3	3	1	3	32
OG0001325	4	6	6	1	0	1	1	12	1	32
OG0001326	2	3	2	4	2	5	10	1	3	32
OG0001327	4	7	5	3	4	2	3	3	1	32
OG0001328	9	4	3	1	1	1	1	11	1	32
OG0001329	5	6	6	2	2	2	2	5	2	32
OG0001330	13	4	4	2	1	1	1	4	2	32
OG0001331	6	7	7	1	1	1	1	7	1	32
OG0001332	11	4	4	1	1	1	1	8	1	32
OG0001333	13	4	4	1	1	2	2	4	1	32
OG0001334	7	7	7	1	1	1	1	6	1	32
OG0001335	6	7	7	1	1	1	1	7	1	32
OG0001336	8	7	7	2	1	1	1	4	1	32
OG0001337	7	6	6	2	1	2	2	4	2	32
OG0001338	8	7	6	1	1	1	1	6	1	32
OG0001339	3	4	6	0	3	5	4	4	3	32
OG0001340	7	8	8	1	2	2	2	1	1	32
OG0001341	9	4	5	2	2	2	2	5	1	32
OG0001342	11	6	6	0	1	1	1	5	1	32
OG0001343	13	6	6	1	1	2	2	1	0	32
OG0001344	7	7	7	3	1	3	2	1	1	32
OG0001345	12	6	6	2	1	1	1	2	1	32
OG0001346	6	5	5	1	1	1	1	12	0	32
OG0001347	6	5	5	0	1	4	4	6	1	32
OG0001348	6	9	9	1	1	2	2	1	1	32
OG0001349	3	5	5	1	1	1	1	14	1	32
OG0001350	4	4	4	0	4	3	5	5	3	32
OG0001351	13	2	2	2	2	4	4	1	2	32
OG0001352	5	6	6	1	1	1	1	10	1	32
OG0001353	6	9	9	1	1	1	1	4	0	32
OG0001354	5	8	8	1	1	1	1	6	1	32
OG0001355	8	9	9	1	1	1	1	1	1	32
OG0001356	8	9	9	1	1	1	1	1	1	32
OG0001357	6	6	6	1	1	1	1	9	1	32
OG0001358	7	6	6	1	1	2	2	6	1	32
OG0001359	3	6	6	3	3	2	4	3	2	32
OG0001360	8	5	5	1	1	1	1	9	1	32
OG0001361	8	6	6	1	1	1	1	7	1	32
OG0001362	11	1	3	0	1	9	4	1	2	32
OG0001363	3	7	8	2	1	4	2	4	1	32
OG0001364	7	4	4	3	3	3	2	3	3	32
OG0001365	6	9	8	1	1	1	1	4	1	32
OG0001366	5	4	13	0	3	4	1	1	1	32
OG0001367	1	9	9	1	1	1	1	8	1	32
OG0001368	7	4	4	1	1	1	1	12	1	32
OG0001369	7	7	7	0	1	1	1	8	0	32
OG0001370	7	7	7	1	1	1	1	6	1	32
OG0001371	11	4	4	1	1	1	1	8	1	32
OG0001372	1	9	9	1	1	1	1	8	1	32
OG0001373	10	8	8	1	1	1	1	1	1	32
OG0001374	6	8	8	1	1	1	1	5	1	32
OG0001375	12	7	7	1	1	1	1	1	1	32
OG0001376	2	10	9	2	2	1	1	4	1	32
OG0001377	6	6	7	4	0	1	1	6	1	32
OG0001378	8	8	8	1	0	1	1	4	1	32
OG0001379	6	9	10	1	1	1	1	2	1	32
OG0001380	17	4	4	0	1	1	1	3	1	32
OG0001381	4	4	4	0	1	1	1	16	1	32
OG0001382	7	7	7	1	1	1	1	6	1	32
OG0001383	6	10	11	2	1	0	0	1	1	32
OG0001384	4	7	7	1	1	1	1	9	1	32
OG0001385	6	7	8	1	1	1	1	6	1	32
OG0001386	9	6	6	1	1	1	1	6	1	32
OG0001387	2	9	9	1	1	1	1	7	1	32
OG0001388	10	5	5	2	1	1	1	6	1	32
OG0001389	8	9	9	1	1	1	1	1	1	32
OG0001390	11	7	7	1	1	1	1	2	1	32
OG0001391	6	4	7	2	1	3	4	4	1	32
OG0001392	3	4	6	0	1	2	10	2	4	32
OG0001393	4	10	11	1	1	1	1	2	1	32
OG0001394	2	5	6	6	2	2	2	4	3	32
OG0001395	1	7	7	2	3	2	4	1	5	32
OG0001396	8	6	6	1	1	3	2	4	1	32
OG0001397	1	8	8	1	1	1	1	10	1	32
OG0001398	10	5	5	1	1	1	1	7	1	32
OG0001399	6	5	5	1	1	1	1	11	1	32
OG0001400	4	8	8	1	1	1	1	7	1	32
OG0001401	10	7	6	2	2	1	1	2	1	32
OG0001402	4	8	8	2	1	1	1	6	1	32
OG0001403	4	11	11	1	1	1	1	1	1	32
OG0001404	7	4	5	1	1	1	1	11	1	32
OG0001405	1	7	7	1	1	1	1	12	1	32
OG0001406	6	8	8	1	1	1	2	4	1	32
OG0001407	9	7	7	0	1	1	1	5	1	32
OG0001408	8	6	6	2	2	1	2	3	2	32
OG0001409	7	7	7	1	1	2	2	4	1	32
OG0001410	5	8	8	1	1	1	1	6	1	32
OG0001411	8	5	6	0	1	1	1	9	1	32
OG0001412	11	6	6	1	0	1	1	5	1	32
OG0001413	14	6	6	1	1	1	1	1	1	32
OG0001414	6	6	4	4	1	1	1	8	1	32
OG0001415	10	4	4	1	1	1	1	7	3	32
OG0001416	6	10	10	1	1	1	1	1	1	32
OG0001417	5	3	3	1	1	1	1	16	1	32
OG0001418	9	7	8	1	1	1	1	3	1	32
OG0001419	4	8	8	0	1	1	1	8	1	32
OG0001420	8	10	10	0	0	1	1	1	1	32
OG0001421	8	4	5	1	1	3	3	4	3	32
OG0001422	1	5	6	1	1	3	2	3	10	32
OG0001423	10	8	8	1	1	1	1	1	1	32
OG0001425	6	10	10	1	1	1	1	1	1	32
OG0001426	1	0	1	1	1	0	0	0	28	32
OG0001427	7	9	9	0	0	0	0	6	1	32
OG0001429	9	4	4	0	1	1	1	11	1	32
OG0001430	3	6	6	1	1	3	2	5	5	32
OG0001431	5	3	4	2	1	6	9	0	2	32
OG0001432	4	2	7	6	1	1	2	1	8	32
OG0001433	19	3	3	2	1	1	1	1	1	32
OG0001434	5	5	5	1	1	1	1	5	8	32
OG0001435	3	9	9	1	1	1	1	6	1	32
OG0001436	1	13	11	1	1	2	2	1	0	32
OG0001437	1	4	1	0	2	10	10	3	1	32
OG0001438	3	2	6	1	1	2	1	15	1	32
OG0001439	1	1	14	1	1	1	1	11	1	32
OG0001440	0	9	9	1	1	1	1	9	1	32
OG0001441	7	7	6	1	1	1	1	6	1	31
OG0001442	6	8	8	1	1	1	1	4	1	31
OG0001443	1	5	3	2	5	4	5	2	4	31
OG0001444	8	2	3	1	1	1	1	13	1	31
OG0001445	10	7	7	1	1	1	1	2	1	31
OG0001446	2	6	7	3	2	4	3	2	2	31
OG0001447	4	4	3	3	4	2	3	4	4	31
OG0001448	3	5	5	3	1	3	4	4	3	31
OG0001449	5	2	5	3	2	5	5	2	2	31
OG0001450	6	4	3	2	1	8	3	3	1	31
OG0001451	3	7	7	1	1	1	1	9	1	31
OG0001452	3	6	6	2	2	4	2	4	2	31
OG0001453	9	3	3	2	1	3	5	4	1	31
OG0001454	8	5	5	1	1	1	1	8	1	31
OG0001455	7	7	7	2	1	1	1	4	1	31
OG0001456	6	8	8	1	0	1	1	5	1	31
OG0001457	8	9	9	1	0	1	1	1	1	31
OG0001458	5	10	8	1	1	1	1	3	1	31
OG0001459	7	7	9	1	1	1	1	3	1	31
OG0001460	4	4	4	1	3	4	4	5	2	31
OG0001461	8	6	6	1	1	2	2	4	1	31
OG0001462	13	4	3	2	2	1	1	4	1	31
OG0001463	7	5	4	1	1	1	1	10	1	31
OG0001464	7	6	8	1	1	2	3	2	1	31
OG0001465	3	7	7	3	2	2	2	3	2	31
OG0001466	7	6	6	1	0	1	1	8	1	31
OG0001467	6	2	7	2	1	2	2	7	2	31
OG0001468	11	5	5	1	0	1	1	6	1	31
OG0001469	5	4	6	0	1	1	1	12	1	31
OG0001470	6	11	9	1	0	1	1	1	1	31
OG0001471	12	4	4	1	1	1	1	6	1	31
OG0001472	6	3	3	1	0	1	2	1	14	31
OG0001473	12	4	3	3	1	2	4	1	1	31
OG0001474	5	4	5	1	0	4	5	3	4	31
OG0001475	6	3	4	2	4	1	2	4	5	31
OG0001476	4	9	9	1	1	1	1	4	1	31
OG0001477	2	5	6	2	3	5	4	2	2	31
OG0001478	3	4	4	4	1	3	2	5	5	31
OG0001479	3	9	9	1	1	1	1	5	1	31
OG0001480	4	7	7	2	1	2	2	5	1	31
OG0001481	5	5	6	4	2	2	2	2	3	31
OG0001482	5	6	6	3	1	1	2	5	2	31
OG0001483	3	4	4	2	2	5	2	1	8	31
OG0001484	9	3	4	1	1	4	2	1	6	31
OG0001485	3	8	8	2	2	1	1	5	1	31
OG0001486	6	6	6	3	1	2	1	4	2	31
OG0001487	9	6	6	1	1	1	1	5	1	31
OG0001488	12	3	3	7	1	1	1	2	1	31
OG0001489	2	6	6	1	0	2	1	12	1	31
OG0001490	8	3	3	1	1	3	2	9	1	31
OG0001491	7	8	7	1	1	1	1	4	1	31
OG0001492	10	7	7	2	1	1	1	1	1	31
OG0001493	5	3	5	1	1	1	1	13	1	31
OG0001494	4	5	7	1	1	1	1	10	1	31
OG0001495	13	5	5	1	1	1	1	3	1	31
OG0001496	6	8	8	1	1	1	1	4	1	31
OG0001497	6	5	10	1	1	1	1	5	1	31
OG0001498	7	7	8	0	1	1	1	6	0	31
OG0001499	6	7	7	0	1	1	1	7	1	31
OG0001500	1	12	12	1	1	1	1	1	1	31
OG0001501	10	4	4	1	1	1	1	8	1	31
OG0001502	3	6	6	3	2	3	2	4	2	31
OG0001503	10	6	6	1	1	1	1	4	1	31
OG0001504	5	7	7	1	1	1	2	6	1	31
OG0001505	6	5	6	1	2	4	2	3	2	31
OG0001506	6	7	7	2	1	1	1	5	1	31
OG0001507	5	7	7	1	1	1	1	7	1	31
OG0001508	5	7	7	1	1	1	1	7	1	31
OG0001509	11	5	5	1	1	1	1	5	1	31
OG0001510	7	8	8	1	1	1	1	3	1	31
OG0001511	11	7	7	1	1	1	1	1	1	31
OG0001512	6	6	6	1	1	1	1	8	1	31
OG0001513	10	2	7	2	1	1	1	6	1	31
OG0001514	5	9	7	1	1	1	1	5	1	31
OG0001515	1	9	9	1	1	1	1	7	1	31
OG0001516	9	6	6	1	1	1	1	5	1	31
OG0001517	6	8	8	1	1	1	1	4	1	31
OG0001518	1	12	12	1	1	1	1	1	1	31
OG0001519	7	6	10	1	1	1	1	3	1	31
OG0001520	8	6	6	1	1	1	1	6	1	31
OG0001521	5	7	9	0	1	4	1	2	2	31
OG0001522	3	6	6	0	0	5	4	4	3	31
OG0001523	5	5	5	0	3	5	2	4	2	31
OG0001524	3	4	3	0	4	7	4	4	2	31
OG0001525	20	2	3	1	1	1	1	1	1	31
OG0001526	10	4	4	2	2	1	1	5	2	31
OG0001527	4	8	8	1	1	1	1	6	1	31
OG0001528	20	0	5	1	1	1	1	1	1	31
OG0001529	6	4	3	0	2	6	1	7	2	31
OG0001530	5	9	9	1	1	1	1	3	1	31
OG0001531	8	5	5	1	1	1	1	8	1	31
OG0001532	7	9	9	1	1	1	1	1	1	31
OG0001533	10	6	6	1	1	1	1	4	1	31
OG0001534	3	5	4	1	0	2	6	10	0	31
OG0001535	6	6	6	1	1	1	1	8	1	31
OG0001536	3	10	10	1	1	1	1	3	1	31
OG0001537	7	9	9	1	1	1	1	1	1	31
OG0001538	7	8	8	1	1	1	1	3	1	31
OG0001539	10	5	5	1	1	1	1	6	1	31
OG0001540	7	8	8	1	1	1	1	3	1	31
OG0001541	5	8	7	1	1	1	1	7	0	31
OG0001542	4	10	11	1	1	1	1	1	1	31
OG0001543	6	9	9	1	1	1	1	2	1	31
OG0001544	3	6	7	1	3	1	1	5	4	31
OG0001545	6	5	6	1	1	1	1	9	1	31
OG0001546	3	8	7	1	1	1	1	8	1	31
OG0001547	1	8	8	2	1	2	3	5	1	31
OG0001548	2	6	6	2	3	4	3	3	2	31
OG0001549	9	1	1	1	1	1	1	15	1	31
OG0001550	1	9	9	1	1	1	1	7	1	31
OG0001551	2	7	7	1	1	1	1	10	1	31
OG0001552	5	9	9	0	1	1	1	4	1	31
OG0001553	6	10	10	1	1	1	1	0	1	31
OG0001554	1	5	6	2	1	4	4	0	8	31
OG0001555	7	6	6	1	1	1	1	7	1	31
OG0001556	11	7	7	1	1	1	1	1	1	31
OG0001557	4	9	8	1	1	1	1	5	1	31
OG0001558	6	8	8	1	1	1	1	4	1	31
OG0001559	3	0	3	0	1	11	11	0	2	31
OG0001560	11	0	0	0	0	10	10	0	0	31
OG0001561	0	15	15	0	0	0	0	1	0	31
OG0001562	0	1	1	3	1	10	10	0	5	31
OG0001563	5	3	4	2	2	3	3	5	3	30
OG0001564	5	5	3	1	4	3	4	4	1	30
OG0001565	3	9	5	1	2	2	3	4	1	30
OG0001566	2	5	4	7	1	2	6	1	2	30
OG0001567	6	6	6	2	1	1	1	6	1	30
OG0001568	7	2	2	1	1	1	1	14	1	30
OG0001569	7	6	5	1	1	2	2	3	3	30
OG0001570	7	8	7	1	1	1	2	1	2	30
OG0001571	8	8	8	1	1	1	1	1	1	30
OG0001572	8	7	7	1	1	1	1	3	1	30
OG0001573	5	3	3	1	2	4	4	6	2	30
OG0001574	10	5	5	1	1	1	1	5	1	30
OG0001575	4	9	9	1	1	1	1	3	1	30
OG0001576	4	4	4	1	1	1	1	13	1	30
OG0001577	3	5	5	2	2	2	5	2	4	30
OG0001578	5	9	9	1	1	1	1	2	1	30
OG0001579	6	5	6	1	1	1	1	8	1	30
OG0001580	8	6	6	1	1	1	1	5	1	30
OG0001581	11	5	5	1	1	1	1	4	1	30
OG0001582	5	6	6	1	1	1	2	7	1	30
OG0001583	5	3	3	3	3	4	3	3	3	30
OG0001584	3	8	6	1	1	3	3	3	2	30
OG0001585	6	4	5	1	1	2	2	8	1	30
OG0001586	3	8	8	1	1	1	1	6	1	30
OG0001587	8	7	7	1	0	1	1	4	1	30
OG0001588	2	2	2	1	1	1	1	0	20	30
OG0001589	1	9	10	1	1	2	1	4	1	30
OG0001590	7	7	7	1	1	1	1	4	1	30
OG0001591	6	4	4	2	2	2	2	6	2	30
OG0001592	8	7	7	1	1	1	1	3	1	30
OG0001593	3	6	7	1	1	1	1	9	1	30
OG0001594	7	5	7	1	1	1	1	6	1	30
OG0001595	6	5	5	3	1	2	3	2	3	30
OG0001596	5	12	7	1	1	1	1	1	1	30
OG0001597	7	5	5	1	1	1	1	8	1	30
OG0001598	6	2	3	0	2	3	4	9	1	30
OG0001599	7	6	6	1	1	1	1	5	2	30
OG0001600	4	5	5	1	1	1	1	11	1	30
OG0001601	5	7	7	1	2	2	2	3	1	30
OG0001602	6	4	5	2	2	2	2	5	2	30
OG0001603	10	2	2	1	0	1	1	12	1	30
OG0001604	5	6	5	4	3	1	1	3	2	30
OG0001605	12	5	4	1	1	2	2	2	1	30
OG0001606	3	4	4	2	2	5	4	5	1	30
OG0001607	5	8	9	1	1	1	1	3	1	30
OG0001608	6	6	6	1	1	1	1	7	1	30
OG0001609	7	5	5	2	1	1	1	7	1	30
OG0001610	13	4	4	0	1	1	1	5	1	30
OG0001611	9	6	6	0	1	1	1	5	1	30
OG0001612	6	5	5	0	1	1	1	10	1	30
OG0001613	4	5	5	1	1	1	1	11	1	30
OG0001614	7	6	6	1	1	1	1	6	1	30
OG0001615	5	9	9	1	1	2	1	1	1	30
OG0001616	6	5	5	0	1	2	2	8	1	30
OG0001617	4	9	10	1	0	1	1	3	1	30
OG0001618	7	8	8	2	1	1	1	1	1	30
OG0001619	5	7	8	2	3	1	1	2	1	30
OG0001620	4	4	4	1	4	5	4	3	1	30
OG0001621	10	7	7	1	1	1	1	1	1	30
OG0001622	3	6	6	2	3	2	2	5	1	30
OG0001623	10	0	5	1	1	1	1	10	1	30
OG0001624	6	7	5	1	1	1	1	7	1	30
OG0001625	6	9	9	1	1	1	1	1	1	30
OG0001626	6	9	9	1	1	1	1	1	1	30
OG0001627	6	7	7	1	1	1	0	6	1	30
OG0001628	10	7	7	1	1	1	1	1	1	30
OG0001629	5	4	4	2	1	1	1	11	1	30
OG0001630	7	6	6	2	0	2	2	4	1	30
OG0001631	8	8	8	1	1	1	1	1	1	30
OG0001632	6	8	8	1	1	1	1	3	1	30
OG0001633	7	5	5	1	1	1	1	8	1	30
OG0001634	8	6	6	0	1	1	1	6	1	30
OG0001635	8	5	5	2	1	1	1	6	1	30
OG0001636	4	10	10	1	1	1	1	1	1	30
OG0001637	5	3	3	2	1	2	2	11	1	30
OG0001638	13	5	6	1	1	1	1	1	1	30
OG0001639	5	7	7	1	1	1	1	6	1	30
OG0001640	5	7	7	0	1	1	1	7	1	30
OG0001641	13	3	3	1	1	1	1	6	1	30
OG0001642	9	8	8	0	1	1	1	1	1	30
OG0001643	14	4	4	1	1	1	1	3	1	30
OG0001644	14	4	4	0	1	1	1	4	1	30
OG0001645	9	4	4	2	1	1	1	7	1	30
OG0001646	7	7	7	1	1	1	1	4	1	30
OG0001647	4	5	5	2	2	2	1	7	2	30
OG0001648	8	5	5	1	1	1	1	7	1	30
OG0001649	2	5	5	3	2	3	3	5	2	30
OG0001650	9	4	4	1	1	1	1	8	1	30
OG0001651	4	3	4	3	3	4	4	2	3	30
OG0001652	5	5	5	0	1	4	4	4	2	30
OG0001653	7	8	8	1	1	1	1	2	1	30
OG0001654	6	8	8	3	1	1	1	1	1	30
OG0001655	10	5	5	1	0	1	1	6	1	30
OG0001656	5	5	5	1	1	4	5	3	1	30
OG0001657	4	3	3	3	3	3	4	2	5	30
OG0001658	9	8	8	1	0	1	1	1	1	30
OG0001659	6	5	5	1	1	1	1	9	1	30
OG0001660	5	8	8	1	1	1	1	5	0	30
OG0001661	10	7	7	1	1	1	1	1	1	30
OG0001662	8	5	6	1	1	1	1	6	1	30
OG0001663	9	3	3	1	1	1	1	10	1	30
OG0001664	10	5	5	1	1	1	1	5	1	30
OG0001665	6	10	8	1	1	1	1	1	1	30
OG0001666	9	7	7	1	0	1	1	3	1	30
OG0001667	7	5	9	0	1	1	3	2	2	30
OG0001668	11	3	2	0	3	4	6	0	1	30
OG0001669	6	9	9	1	1	1	1	1	1	30
OG0001670	11	4	4	1	1	1	1	6	1	30
OG0001671	11	5	5	0	1	1	1	5	1	30
OG0001672	6	1	1	1	1	1	1	17	1	30
OG0001673	5	8	8	1	1	0	0	6	1	30
OG0001674	8	8	8	1	1	1	1	1	1	30
OG0001675	5	6	6	1	1	1	1	8	1	30
OG0001676	4	6	7	2	1	5	1	2	2	30
OG0001677	1	0	0	0	0	2	27	0	0	30
OG0001678	7	8	8	1	1	1	1	2	1	30
OG0001679	10	4	5	1	1	1	1	6	1	30
OG0001680	15	1	9	1	0	1	1	1	1	30
OG0001681	9	6	5	1	1	1	1	5	1	30
OG0001682	3	4	4	4	2	3	3	4	3	30
OG0001683	4	8	10	1	1	1	1	3	1	30
OG0001684	9	7	7	1	0	1	1	3	1	30
OG0001685	5	9	10	1	1	1	1	1	1	30
OG0001686	6	8	6	1	1	1	1	5	1	30
OG0001687	10	5	5	1	1	1	1	5	1	30
OG0001688	5	7	7	1	2	1	1	5	1	30
OG0001689	5	7	7	1	1	1	1	6	1	30
OG0001690	3	8	7	1	1	1	1	7	1	30
OG0001691	11	6	6	1	1	1	1	2	1	30
OG0001692	5	9	9	1	2	1	1	1	1	30
OG0001693	8	8	8	3	1	0	0	1	1	30
OG0001694	5	9	9	1	1	1	1	2	1	30
OG0001695	3	1	18	1	2	1	1	1	2	30
OG0001696	6	6	6	1	1	1	1	7	1	30
OG0001697	5	9	9	1	1	1	1	1	2	30
OG0001698	9	6	6	1	1	1	1	4	1	30
OG0001699	1	4	7	0	1	0	0	10	7	30
OG0001700	0	9	9	1	1	1	1	7	1	30
OG0001701	6	4	5	1	1	1	1	9	1	29
OG0001702	8	6	6	0	1	1	1	5	1	29
OG0001703	3	6	6	1	2	2	2	5	2	29
OG0001704	8	4	4	1	1	1	1	8	1	29
OG0001705	6	5	5	1	1	1	1	8	1	29
OG0001706	5	3	3	1	1	3	3	6	4	29
OG0001707	11	5	6	1	1	1	1	2	1	29
OG0001708	10	5	5	1	1	1	1	4	1	29
OG0001709	7	6	6	1	1	1	1	5	1	29
OG0001710	10	4	4	2	1	1	1	5	1	29
OG0001711	15	2	2	1	1	1	1	5	1	29
OG0001712	5	6	6	1	1	1	1	7	1	29
OG0001713	8	6	6	1	0	1	1	5	1	29
OG0001714	12	5	5	1	1	1	1	2	1	29
OG0001715	7	6	6	1	1	1	1	5	1	29
OG0001716	6	9	9	1	0	1	1	1	1	29
OG0001717	3	10	10	1	1	1	1	1	1	29
OG0001718	3	8	8	1	1	1	1	5	1	29
OG0001719	5	6	6	2	2	2	2	2	2	29
OG0001720	3	7	7	2	1	1	1	5	2	29
OG0001721	6	7	8	2	1	0	0	4	1	29
OG0001722	7	7	6	1	1	1	1	3	2	29
OG0001723	3	7	6	1	1	2	1	7	1	29
OG0001724	5	8	8	0	1	1	1	5	0	29
OG0001725	7	7	7	1	1	1	1	3	1	29
OG0001726	4	5	5	2	2	2	2	6	1	29
OG0001727	2	5	6	2	2	3	3	4	2	29
OG0001728	3	8	8	1	1	1	1	5	1	29
OG0001729	6	7	7	1	1	1	1	4	1	29
OG0001730	7	4	4	0	2	3	3	4	2	29
OG0001731	7	6	6	1	0	1	1	6	1	29
OG0001732	11	4	4	1	1	1	1	5	1	29
OG0001733	4	9	9	1	1	1	1	2	1	29
OG0001734	6	8	8	1	1	1	1	2	1	29
OG0001735	7	8	8	1	1	1	1	1	1	29
OG0001736	5	9	9	1	0	1	1	2	1	29
OG0001737	9	7	7	1	1	1	1	1	1	29
OG0001738	7	3	3	1	1	1	2	10	1	29
OG0001739	3	5	5	1	2	2	2	7	2	29
OG0001740	9	5	5	1	1	1	1	5	1	29
OG0001741	9	5	5	1	1	1	1	5	1	29
OG0001742	11	3	3	1	1	1	1	7	1	29
OG0001743	3	10	10	1	1	1	1	1	1	29
OG0001744	3	2	3	2	2	10	4	2	1	29
OG0001745	5	2	1	2	1	1	7	3	7	29
OG0001746	1	9	12	1	1	1	1	2	1	29
OG0001747	1	6	6	1	1	1	1	11	1	29
OG0001748	8	6	6	1	1	1	1	4	1	29
OG0001749	12	1	7	1	1	1	1	4	1	29
OG0001750	5	6	6	1	1	1	1	7	1	29
OG0001751	7	6	6	1	1	1	1	5	1	29
OG0001752	6	5	6	1	1	2	3	3	2	29
OG0001753	11	6	6	1	1	1	1	1	1	29
OG0001754	8	6	6	4	1	1	1	1	1	29
OG0001755	11	5	5	1	1	1	1	3	1	29
OG0001756	5	6	6	1	1	1	1	6	2	29
OG0001757	8	6	6	1	1	2	2	2	1	29
OG0001758	6	5	5	3	0	5	2	2	1	29
OG0001759	7	3	3	1	1	1	1	11	1	29
OG0001760	8	6	6	1	1	1	1	4	1	29
OG0001761	7	4	4	1	2	3	3	4	1	29
OG0001762	9	4	5	1	1	1	1	6	1	29
OG0001763	8	5	5	1	1	1	1	6	1	29
OG0001764	9	5	5	1	1	1	1	5	1	29
OG0001765	10	4	4	1	1	1	1	6	1	29
OG0001766	6	5	6	1	1	1	1	7	1	29
OG0001767	10	1	3	1	1	2	2	8	1	29
OG0001768	3	6	9	1	1	1	1	6	1	29
OG0001769	4	7	6	1	1	1	1	7	1	29
OG0001770	7	5	5	1	1	1	1	7	1	29
OG0001771	6	8	8	0	1	1	1	4	0	29
OG0001772	5	7	7	0	0	1	1	8	0	29
OG0001773	6	6	6	1	1	1	1	6	1	29
OG0001774	6	8	9	2	0	1	1	1	1	29
OG0001775	8	5	5	1	1	1	1	6	1	29
OG0001776	9	5	5	1	1	1	1	5	1	29
OG0001777	7	6	1	1	1	1	1	10	1	29
OG0001778	10	6	6	1	1	1	1	2	1	29
OG0001779	14	5	6	1	1	0	1	0	1	29
OG0001780	9	5	5	1	1	1	1	5	1	29
OG0001781	2	4	6	1	2	3	5	1	5	29
OG0001782	8	9	7	1	1	1	0	1	1	29
OG0001783	10	3	3	3	1	1	1	6	1	29
OG0001784	2	5	6	0	1	4	3	6	2	29
OG0001785	5	5	5	0	1	4	4	4	1	29
OG0001786	2	2	3	0	0	6	8	4	4	29
OG0001787	7	5	5	0	0	4	4	1	3	29
OG0001788	8	5	5	1	1	1	1	6	1	29
OG0001789	13	4	4	2	0	1	1	2	2	29
OG0001790	7	6	8	1	0	1	1	5	0	29
OG0001791	3	3	2	4	2	5	6	2	2	29
OG0001792	6	3	5	3	2	2	2	5	1	29
OG0001793	6	8	7	1	1	1	1	3	1	29
OG0001794	9	7	7	1	1	1	1	1	1	29
OG0001795	6	5	5	1	1	1	1	8	1	29
OG0001796	7	6	6	1	1	1	1	5	1	29
OG0001797	2	5	5	3	2	1	2	4	5	29
OG0001798	7	6	6	1	1	1	1	5	1	29
OG0001799	7	5	5	1	1	1	1	7	1	29
OG0001800	7	8	8	1	0	1	1	2	1	29
OG0001801	6	9	7	1	1	1	1	2	1	29
OG0001802	5	9	9	1	1	1	1	1	1	29
OG0001803	7	5	5	1	1	1	1	7	1	29
OG0001804	15	4	4	1	1	1	1	1	1	29
OG0001805	8	5	5	1	1	1	1	6	1	29
OG0001806	5	10	9	1	1	1	1	0	1	29
OG0001807	3	7	9	1	2	1	1	4	1	29
OG0001808	2	8	8	2	1	2	1	1	4	29
OG0001809	9	5	5	1	1	2	1	4	1	29
OG0001810	7	6	6	1	1	1	1	5	1	29
OG0001811	9	6	6	1	1	1	1	3	1	29
OG0001812	6	5	5	1	1	1	1	8	1	29
OG0001813	4	5	5	1	1	1	1	10	1	29
OG0001814	8	8	8	1	0	1	1	1	1	29
OG0001815	4	10	10	0	1	1	1	1	1	29
OG0001816	10	9	8	0	0	0	0	2	0	29
OG0001817	4	3	4	1	1	1	1	13	1	29
OG0001818	5	4	4	1	2	3	4	4	2	29
OG0001819	7	8	8	1	1	1	1	1	1	29
OG0001820	9	5	5	1	1	1	1	5	1	29
OG0001821	5	6	6	1	1	1	1	7	1	29
OG0001822	5	10	8	1	1	1	1	1	1	29
OG0001823	13	5	5	1	1	1	1	1	1	29
OG0001824	6	6	6	1	1	1	1	6	1	29
OG0001825	14	1	1	1	1	1	1	8	1	29
OG0001826	6	6	6	0	1	1	1	7	1	29
OG0001827	6	8	8	2	1	1	1	1	1	29
OG0001828	8	5	5	1	1	1	1	6	1	29
OG0001829	3	10	10	1	1	1	1	1	1	29
OG0001830	11	7	7	0	0	1	1	1	1	29
OG0001831	2	5	5	1	1	1	1	12	1	29
OG0001832	9	7	7	1	1	1	1	1	1	29
OG0001833	4	7	7	1	1	1	1	6	1	29
OG0001834	8	6	6	1	1	1	1	4	1	29
OG0001835	9	2	5	3	2	1	1	5	1	29
OG0001836	1	4	1	0	3	8	11	0	1	29
OG0001837	9	5	7	2	1	3	1	1	0	29
OG0001838	7	6	6	1	1	1	1	5	1	29
OG0001839	7	2	2	0	1	1	1	14	1	29
OG0001840	3	9	7	1	0	1	1	6	1	29
OG0001841	4	9	9	1	1	1	1	2	1	29
OG0001842	1	12	12	1	1	0	0	1	1	29
OG0001843	7	7	7	1	1	1	1	3	1	29
OG0001844	8	3	3	1	1	1	1	10	1	29
OG0001845	6	7	7	1	1	1	1	4	1	29
OG0001846	1	4	16	1	3	1	0	0	3	29
OG0001847	12	1	1	0	2	0	0	11	2	29
OG0001849	19	1	1	0	1	0	0	6	1	29
OG0001850	7	6	6	1	1	1	1	5	1	29
OG0001851	6	6	6	1	1	1	1	5	1	28
OG0001852	3	3	3	1	2	5	2	4	5	28
OG0001853	5	6	5	1	1	1	1	7	1	28
OG0001854	3	6	7	1	1	1	1	7	1	28
OG0001855	6	5	4	2	2	1	1	5	2	28
OG0001856	2	9	9	1	1	1	1	3	1	28
OG0001857	7	8	8	1	0	1	1	1	1	28
OG0001858	4	5	5	1	1	1	1	9	1	28
OG0001859	3	3	5	2	2	4	3	3	3	28
OG0001860	5	6	6	1	1	1	1	6	1	28
OG0001861	4	5	5	1	1	1	1	9	1	28
OG0001862	3	6	4	4	4	2	1	1	3	28
OG0001863	4	6	6	1	1	1	1	7	1	28
OG0001864	4	8	8	1	0	1	1	4	1	28
OG0001865	4	5	4	1	1	2	1	9	1	28
OG0001866	4	5	5	1	1	2	2	7	1	28
OG0001867	7	3	3	1	1	1	1	10	1	28
OG0001868	3	7	7	1	1	1	1	6	1	28
OG0001869	6	6	6	1	1	1	1	5	1	28
OG0001870	6	4	4	1	1	1	1	9	1	28
OG0001871	1	6	6	1	1	1	1	10	1	28
OG0001872	4	5	5	1	1	1	2	8	1	28
OG0001873	6	5	5	1	1	1	1	7	1	28
OG0001874	7	3	3	1	1	1	1	10	1	28
OG0001875	3	4	4	4	4	2	2	3	2	28
OG0001876	8	5	5	1	1	1	1	5	1	28
OG0001877	5	7	7	1	0	1	1	5	1	28
OG0001878	7	5	5	1	2	1	1	5	1	28
OG0001879	3	3	3	2	3	3	3	7	1	28
OG0001880	5	4	3	2	0	5	6	2	1	28
OG0001881	5	3	3	2	3	3	3	4	2	28
OG0001882	3	4	4	1	1	1	1	12	1	28
OG0001883	6	7	7	2	2	1	1	1	1	28
OG0001884	10	4	4	1	1	1	1	5	1	28
OG0001885	12	4	4	1	1	1	1	3	1	28
OG0001886	7	3	6	1	1	4	3	2	1	28
OG0001887	6	6	6	4	1	1	1	2	1	28
OG0001888	8	5	5	1	1	1	1	5	1	28
OG0001889	4	5	5	1	1	1	1	9	1	28
OG0001890	9	4	3	2	2	2	2	2	2	28
OG0001891	11	4	4	1	1	1	1	4	1	28
OG0001892	6	7	7	1	1	1	1	3	1	28
OG0001893	7	4	4	4	0	2	2	4	1	28
OG0001894	5	6	6	1	1	1	1	6	1	28
OG0001895	8	7	7	1	1	1	1	1	1	28
OG0001896	4	5	5	1	1	1	1	9	1	28
OG0001897	6	6	6	1	2	1	1	5	0	28
OG0001898	2	5	5	1	1	1	1	11	1	28
OG0001899	5	7	7	1	1	1	1	4	1	28
OG0001900	6	6	6	1	1	1	1	5	1	28
OG0001901	7	5	5	1	2	2	2	2	2	28
OG0001902	8	6	6	1	0	1	1	4	1	28
OG0001903	4	6	6	1	1	1	1	7	1	28
OG0001904	4	4	4	2	2	1	1	8	2	28
OG0001905	6	5	5	2	2	2	2	2	2	28
OG0001906	13	4	4	1	1	1	1	2	1	28
OG0001907	6	7	7	1	1	1	1	3	1	28
OG0001908	7	1	7	1	1	1	1	8	1	28
OG0001909	7	4	4	1	1	1	1	8	1	28
OG0001910	7	6	6	0	1	1	1	5	1	28
OG0001911	8	6	4	3	1	1	1	3	1	28
OG0001912	2	6	6	2	2	2	1	5	2	28
OG0001913	4	9	9	1	1	1	1	1	1	28
OG0001914	4	7	7	1	1	1	1	5	1	28
OG0001915	8	3	3	1	1	1	1	7	3	28
OG0001916	4	9	9	1	1	1	1	1	1	28
OG0001917	13	5	4	1	1	1	1	1	1	28
OG0001918	8	4	4	1	1	1	1	7	1	28
OG0001919	5	5	5	1	1	1	1	8	1	28
OG0001920	8	6	6	1	1	1	1	3	1	28
OG0001921	4	4	4	1	2	3	5	4	1	28
OG0001922	8	4	4	1	1	1	2	5	2	28
OG0001923	7	5	5	0	1	1	1	7	1	28
OG0001924	8	7	7	1	1	1	1	1	1	28
OG0001925	3	9	9	2	1	1	1	1	1	28
OG0001926	10	11	1	1	1	1	1	1	1	28
OG0001927	3	7	7	1	1	1	1	6	1	28
OG0001928	4	8	9	1	1	1	1	2	1	28
OG0001929	2	8	8	2	0	2	2	3	1	28
OG0001930	3	2	12	1	1	1	1	1	6	28
OG0001931	8	7	7	1	1	1	1	1	1	28
OG0001932	5	5	6	1	2	2	2	2	3	28
OG0001933	5	6	6	1	1	1	1	6	1	28
OG0001934	7	5	5	1	1	1	1	6	1	28
OG0001935	7	6	6	1	1	1	1	4	1	28
OG0001936	9	2	2	1	3	1	1	8	1	28
OG0001937	7	6	6	0	2	2	1	3	1	28
OG0001938	4	5	3	0	1	6	1	4	4	28
OG0001939	3	4	4	3	1	2	4	4	3	28
OG0001940	3	6	3	0	2	3	3	3	5	28
OG0001941	3	5	5	0	2	4	3	3	3	28
OG0001942	3	3	6	1	1	4	6	3	1	28
OG0001943	6	6	6	1	1	1	1	5	1	28
OG0001944	4	7	7	1	1	2	2	3	1	28
OG0001945	7	5	7	1	1	1	1	4	1	28
OG0001946	8	6	6	0	1	1	1	4	1	28
OG0001947	3	7	6	2	1	2	2	3	2	28
OG0001948	5	6	6	4	1	1	1	2	2	28
OG0001949	2	4	4	0	1	2	13	1	1	28
OG0001950	11	5	5	1	1	1	2	1	1	28
OG0001951	9	4	4	1	1	1	1	6	1	28
OG0001952	4	4	5	1	4	1	3	3	3	28
OG0001953	5	3	3	1	1	1	1	12	1	28
OG0001954	10	6	6	1	1	1	1	1	1	28
OG0001955	6	7	7	1	1	1	1	3	1	28
OG0001956	4	3	3	2	1	1	1	13	0	28
OG0001957	6	7	7	1	1	1	1	3	1	28
OG0001958	6	8	8	1	0	1	1	2	1	28
OG0001959	6	9	6	2	1	1	1	1	1	28
OG0001960	6	6	6	1	2	1	1	4	1	28
OG0001961	9	5	5	0	1	1	1	6	0	28
OG0001962	10	0	0	2	2	4	6	2	2	28
OG0001963	4	3	3	1	1	1	2	12	1	28
OG0001964	5	5	5	1	1	1	1	8	1	28
OG0001965	7	5	5	1	1	1	1	6	1	28
OG0001966	7	5	5	1	1	1	1	6	1	28
OG0001967	8	4	4	1	1	1	2	6	1	28
OG0001968	4	8	8	0	1	1	1	4	1	28
OG0001969	3	8	8	0	1	1	1	5	1	28
OG0001970	12	5	5	1	1	1	1	2	0	28
OG0001971	9	5	5	1	1	1	1	4	1	28
OG0001972	12	5	4	1	1	1	1	2	1	28
OG0001973	3	8	8	1	1	1	1	4	1	28
OG0001974	6	5	5	1	1	1	1	7	1	28
OG0001975	14	4	4	1	1	1	1	1	1	28
OG0001976	7	5	5	0	1	1	1	7	1	28
OG0001977	3	3	3	1	1	1	1	14	1	28
OG0001978	8	7	7	1	1	1	1	1	1	28
OG0001979	8	5	5	1	1	1	1	5	1	28
OG0001980	5	7	7	1	1	1	1	4	1	28
OG0001981	7	5	5	1	1	1	1	6	1	28
OG0001982	11	5	5	0	1	1	1	3	1	28
OG0001983	3	5	5	1	1	1	1	10	1	28
OG0001984	4	7	7	1	1	1	1	5	1	28
OG0001985	5	5	5	1	1	1	1	8	1	28
OG0001986	6	8	8	1	1	2	1	1	0	28
OG0001987	5	6	6	1	1	1	1	6	1	28
OG0001988	10	6	6	1	1	1	1	2	0	28
OG0001989	2	6	7	1	1	1	1	8	1	28
OG0001990	6	6	6	3	1	1	1	2	2	28
OG0001991	2	2	2	1	3	7	4	6	1	28
OG0001992	4	9	9	1	1	1	1	1	1	28
OG0001993	5	8	9	1	1	1	1	1	1	28
OG0001994	3	10	10	0	1	1	1	1	1	28
OG0001995	7	1	1	1	1	1	1	14	1	28
OG0001996	14	3	3	0	1	1	1	4	1	28
OG0001997	7	6	6	1	0	1	1	5	1	28
OG0001998	9	5	5	1	1	1	1	4	1	28
OG0001999	1	4	8	0	0	0	0	0	15	28
OG0002000	7	6	5	2	1	1	1	4	1	28
OG0002001	8	6	6	1	1	1	1	3	1	28
OG0002002	1	10	11	1	1	1	1	1	1	28
OG0002003	1	9	12	1	1	1	1	1	1	28
OG0002004	1	9	10	2	1	1	1	2	1	28
OG0002005	2	0	0	0	0	1	1	0	24	28
OG0002006	10	4	4	1	1	1	1	5	1	28
OG0002007	0	7	14	1	2	0	0	1	3	28
OG0002008	0	10	10	0	0	0	0	8	0	28
OG0002010	5	4	4	1	1	2	2	7	1	27
OG0002011	6	4	4	1	1	1	1	8	1	27
OG0002012	5	4	4	1	3	3	3	3	1	27
OG0002013	8	6	6	1	1	1	1	2	1	27
OG0002014	9	5	5	1	1	1	1	3	1	27
OG0002015	9	2	2	0	2	2	2	6	2	27
OG0002016	8	6	6	2	1	1	1	1	1	27
OG0002017	1	9	10	1	1	1	1	2	1	27
OG0002018	5	4	4	4	2	1	1	5	1	27
OG0002019	13	3	3	1	0	1	1	4	1	27
OG0002020	1	4	5	1	2	6	5	2	1	27
OG0002021	6	6	6	3	1	1	1	2	1	27
[truncated: 24,349 more rows]
