# Supplementary material for: Comparative Genomics Reveal Phylogenetic Relationship and Chromosomal Evolutionary Events of Eight Cervidae Species
Source: Animals (Basel). 2024 Mar 30;14(7):1063. doi: 10.3390/ani14071063 (PMC11010878; doi:10.3390/ani14071063)
Supplement: Supplementary file 1 [file animals-14-01063-s001.zip › Table S10 Locations of the chromosomal fissions relative to the Cervus nippon genome.xlsx]

## Sheet: Sheet1
Supplementary Table 10. Locations of the chromosomal fissions relative to the Cervus nippon genome
Cervus nippon chromosome	Using runs of collinearity from Cervus elaphus	Using runs of collinearity from Cervus elaphus yarkandensis	Using runs of collinearity from Cervus canadensis
CNI1	58,049,091-58,050,163	58,049,091-58,066,885	58,048,467-58,067,043
