# Supplementary material for: Comparative Genomics Reveal Phylogenetic Relationship and Chromosomal Evolutionary Events of Eight Cervidae Species
Source: Animals (Basel). 2024 Mar 30;14(7):1063. doi: 10.3390/ani14071063 (PMC11010878; doi:10.3390/ani14071063)
Supplement: Supplementary file 1 [file animals-14-01063-s001.zip › Table S11 Locations of a specific fusion relative to the Muntiacus reevesi genome.xlsx]

## Sheet: Sheet1
Supplementary Table 11. Locations of a specific fusion relative to the Muntiacus reevesi genome
Muntiacus reevesi chr	the collinearity with Rangifer tarandus	the collinearity with Bos taurus	the collinearity with Cervus nippon	the collinearity with Cervus elaphus	the collinearity with Cervus elaphus yarkandensis	the collinearity with Cervus canadensis	the collinearity with Muntiacus muntjak
MRE5	47,104,882-47,235,105	38,600,757-62,958,881	47,101,14,-47,250,066	47,104,882-47,195,279	47,094,841-47,242,111	47,104,879-47,235,105	47,104,339-47,104,881
