# Supplementary material for: Comparative Genomics Reveal Phylogenetic Relationship and Chromosomal Evolutionary Events of Eight Cervidae Species
Source: Animals (Basel). 2024 Mar 30;14(7):1063. doi: 10.3390/ani14071063 (PMC11010878; doi:10.3390/ani14071063)
Supplement: Supplementary file 1 [file animals-14-01063-s001.zip › Table S3 Single copy genes orthogroups.xls]

Orthogroup	Bta	Cca	Cel	Cely	Cni	Mmu	Mre	Ovi	Rta	Total
OG0013912	1	1	1	1	1	1	1	1	1	9
OG0013913	1	1	1	1	1	1	1	1	1	9
OG0013914	1	1	1	1	1	1	1	1	1	9
OG0013916	1	1	1	1	1	1	1	1	1	9
OG0013917	1	1	1	1	1	1	1	1	1	9
OG0013919	1	1	1	1	1	1	1	1	1	9
OG0013920	1	1	1	1	1	1	1	1	1	9
OG0013921	1	1	1	1	1	1	1	1	1	9
OG0013922	1	1	1	1	1	1	1	1	1	9
OG0013923	1	1	1	1	1	1	1	1	1	9
OG0013924	1	1	1	1	1	1	1	1	1	9
OG0013925	1	1	1	1	1	1	1	1	1	9
OG0013926	1	1	1	1	1	1	1	1	1	9
OG0013928	1	1	1	1	1	1	1	1	1	9
OG0013929	1	1	1	1	1	1	1	1	1	9
OG0013930	1	1	1	1	1	1	1	1	1	9
OG0013931	1	1	1	1	1	1	1	1	1	9
OG0013932	1	1	1	1	1	1	1	1	1	9
OG0013933	1	1	1	1	1	1	1	1	1	9
OG0013934	1	1	1	1	1	1	1	1	1	9
OG0013935	1	1	1	1	1	1	1	1	1	9
OG0013936	1	1	1	1	1	1	1	1	1	9
OG0013938	1	1	1	1	1	1	1	1	1	9
OG0013939	1	1	1	1	1	1	1	1	1	9
OG0013940	1	1	1	1	1	1	1	1	1	9
OG0013941	1	1	1	1	1	1	1	1	1	9
OG0013944	1	1	1	1	1	1	1	1	1	9
OG0013945	1	1	1	1	1	1	1	1	1	9
OG0013947	1	1	1	1	1	1	1	1	1	9
OG0013949	1	1	1	1	1	1	1	1	1	9
OG0013950	1	1	1	1	1	1	1	1	1	9
OG0013951	1	1	1	1	1	1	1	1	1	9
OG0013952	1	1	1	1	1	1	1	1	1	9
OG0013955	1	1	1	1	1	1	1	1	1	9
OG0013956	1	1	1	1	1	1	1	1	1	9
OG0013957	1	1	1	1	1	1	1	1	1	9
OG0013959	1	1	1	1	1	1	1	1	1	9
OG0013960	1	1	1	1	1	1	1	1	1	9
OG0013961	1	1	1	1	1	1	1	1	1	9
OG0013962	1	1	1	1	1	1	1	1	1	9
OG0013963	1	1	1	1	1	1	1	1	1	9
OG0013964	1	1	1	1	1	1	1	1	1	9
OG0013965	1	1	1	1	1	1	1	1	1	9
OG0013966	1	1	1	1	1	1	1	1	1	9
OG0013967	1	1	1	1	1	1	1	1	1	9
OG0013968	1	1	1	1	1	1	1	1	1	9
OG0013969	1	1	1	1	1	1	1	1	1	9
OG0013970	1	1	1	1	1	1	1	1	1	9
OG0013971	1	1	1	1	1	1	1	1	1	9
OG0013972	1	1	1	1	1	1	1	1	1	9
OG0013973	1	1	1	1	1	1	1	1	1	9
OG0013974	1	1	1	1	1	1	1	1	1	9
OG0013975	1	1	1	1	1	1	1	1	1	9
OG0013976	1	1	1	1	1	1	1	1	1	9
OG0013977	1	1	1	1	1	1	1	1	1	9
OG0013978	1	1	1	1	1	1	1	1	1	9
OG0013979	1	1	1	1	1	1	1	1	1	9
OG0013980	1	1	1	1	1	1	1	1	1	9
OG0013981	1	1	1	1	1	1	1	1	1	9
OG0013982	1	1	1	1	1	1	1	1	1	9
OG0013983	1	1	1	1	1	1	1	1	1	9
OG0013984	1	1	1	1	1	1	1	1	1	9
OG0013985	1	1	1	1	1	1	1	1	1	9
OG0013987	1	1	1	1	1	1	1	1	1	9
OG0013988	1	1	1	1	1	1	1	1	1	9
OG0013989	1	1	1	1	1	1	1	1	1	9
OG0013990	1	1	1	1	1	1	1	1	1	9
OG0013991	1	1	1	1	1	1	1	1	1	9
OG0013992	1	1	1	1	1	1	1	1	1	9
OG0013993	1	1	1	1	1	1	1	1	1	9
OG0013994	1	1	1	1	1	1	1	1	1	9
OG0013995	1	1	1	1	1	1	1	1	1	9
OG0013996	1	1	1	1	1	1	1	1	1	9
OG0013997	1	1	1	1	1	1	1	1	1	9
OG0013998	1	1	1	1	1	1	1	1	1	9
OG0014001	1	1	1	1	1	1	1	1	1	9
OG0014003	1	1	1	1	1	1	1	1	1	9
OG0014004	1	1	1	1	1	1	1	1	1	9
OG0014005	1	1	1	1	1	1	1	1	1	9
OG0014006	1	1	1	1	1	1	1	1	1	9
OG0014009	1	1	1	1	1	1	1	1	1	9
OG0014010	1	1	1	1	1	1	1	1	1	9
OG0014011	1	1	1	1	1	1	1	1	1	9
OG0014013	1	1	1	1	1	1	1	1	1	9
OG0014014	1	1	1	1	1	1	1	1	1	9
OG0014015	1	1	1	1	1	1	1	1	1	9
OG0014018	1	1	1	1	1	1	1	1	1	9
OG0014019	1	1	1	1	1	1	1	1	1	9
OG0014020	1	1	1	1	1	1	1	1	1	9
OG0014021	1	1	1	1	1	1	1	1	1	9
OG0014023	1	1	1	1	1	1	1	1	1	9
OG0014025	1	1	1	1	1	1	1	1	1	9
OG0014026	1	1	1	1	1	1	1	1	1	9
OG0014027	1	1	1	1	1	1	1	1	1	9
OG0014029	1	1	1	1	1	1	1	1	1	9
OG0014030	1	1	1	1	1	1	1	1	1	9
OG0014031	1	1	1	1	1	1	1	1	1	9
OG0014032	1	1	1	1	1	1	1	1	1	9
OG0014033	1	1	1	1	1	1	1	1	1	9
OG0014034	1	1	1	1	1	1	1	1	1	9
OG0014035	1	1	1	1	1	1	1	1	1	9
OG0014036	1	1	1	1	1	1	1	1	1	9
OG0014037	1	1	1	1	1	1	1	1	1	9
OG0014038	1	1	1	1	1	1	1	1	1	9
OG0014039	1	1	1	1	1	1	1	1	1	9
OG0014040	1	1	1	1	1	1	1	1	1	9
OG0014041	1	1	1	1	1	1	1	1	1	9
OG0014042	1	1	1	1	1	1	1	1	1	9
OG0014043	1	1	1	1	1	1	1	1	1	9
OG0014044	1	1	1	1	1	1	1	1	1	9
OG0014046	1	1	1	1	1	1	1	1	1	9
OG0014047	1	1	1	1	1	1	1	1	1	9
OG0014048	1	1	1	1	1	1	1	1	1	9
OG0014049	1	1	1	1	1	1	1	1	1	9
OG0014050	1	1	1	1	1	1	1	1	1	9
OG0014051	1	1	1	1	1	1	1	1	1	9
OG0014052	1	1	1	1	1	1	1	1	1	9
OG0014053	1	1	1	1	1	1	1	1	1	9
OG0014054	1	1	1	1	1	1	1	1	1	9
OG0014055	1	1	1	1	1	1	1	1	1	9
OG0014056	1	1	1	1	1	1	1	1	1	9
OG0014057	1	1	1	1	1	1	1	1	1	9
OG0014058	1	1	1	1	1	1	1	1	1	9
OG0014060	1	1	1	1	1	1	1	1	1	9
OG0014062	1	1	1	1	1	1	1	1	1	9
OG0014063	1	1	1	1	1	1	1	1	1	9
OG0014064	1	1	1	1	1	1	1	1	1	9
OG0014065	1	1	1	1	1	1	1	1	1	9
OG0014067	1	1	1	1	1	1	1	1	1	9
OG0014068	1	1	1	1	1	1	1	1	1	9
OG0014069	1	1	1	1	1	1	1	1	1	9
OG0014070	1	1	1	1	1	1	1	1	1	9
OG0014071	1	1	1	1	1	1	1	1	1	9
OG0014072	1	1	1	1	1	1	1	1	1	9
OG0014073	1	1	1	1	1	1	1	1	1	9
OG0014074	1	1	1	1	1	1	1	1	1	9
OG0014075	1	1	1	1	1	1	1	1	1	9
OG0014076	1	1	1	1	1	1	1	1	1	9
OG0014078	1	1	1	1	1	1	1	1	1	9
OG0014079	1	1	1	1	1	1	1	1	1	9
OG0014080	1	1	1	1	1	1	1	1	1	9
OG0014081	1	1	1	1	1	1	1	1	1	9
OG0014082	1	1	1	1	1	1	1	1	1	9
OG0014083	1	1	1	1	1	1	1	1	1	9
OG0014084	1	1	1	1	1	1	1	1	1	9
OG0014085	1	1	1	1	1	1	1	1	1	9
OG0014086	1	1	1	1	1	1	1	1	1	9
OG0014087	1	1	1	1	1	1	1	1	1	9
OG0014088	1	1	1	1	1	1	1	1	1	9
OG0014089	1	1	1	1	1	1	1	1	1	9
OG0014090	1	1	1	1	1	1	1	1	1	9
OG0014092	1	1	1	1	1	1	1	1	1	9
OG0014093	1	1	1	1	1	1	1	1	1	9
OG0014094	1	1	1	1	1	1	1	1	1	9
OG0014095	1	1	1	1	1	1	1	1	1	9
OG0014096	1	1	1	1	1	1	1	1	1	9
OG0014097	1	1	1	1	1	1	1	1	1	9
OG0014098	1	1	1	1	1	1	1	1	1	9
OG0014099	1	1	1	1	1	1	1	1	1	9
OG0014101	1	1	1	1	1	1	1	1	1	9
OG0014102	1	1	1	1	1	1	1	1	1	9
OG0014103	1	1	1	1	1	1	1	1	1	9
OG0014104	1	1	1	1	1	1	1	1	1	9
OG0014105	1	1	1	1	1	1	1	1	1	9
OG0014106	1	1	1	1	1	1	1	1	1	9
OG0014107	1	1	1	1	1	1	1	1	1	9
OG0014109	1	1	1	1	1	1	1	1	1	9
OG0014110	1	1	1	1	1	1	1	1	1	9
OG0014111	1	1	1	1	1	1	1	1	1	9
OG0014113	1	1	1	1	1	1	1	1	1	9
OG0014114	1	1	1	1	1	1	1	1	1	9
OG0014115	1	1	1	1	1	1	1	1	1	9
OG0014117	1	1	1	1	1	1	1	1	1	9
OG0014118	1	1	1	1	1	1	1	1	1	9
OG0014119	1	1	1	1	1	1	1	1	1	9
OG0014121	1	1	1	1	1	1	1	1	1	9
OG0014122	1	1	1	1	1	1	1	1	1	9
OG0014124	1	1	1	1	1	1	1	1	1	9
OG0014125	1	1	1	1	1	1	1	1	1	9
OG0014126	1	1	1	1	1	1	1	1	1	9
OG0014127	1	1	1	1	1	1	1	1	1	9
OG0014128	1	1	1	1	1	1	1	1	1	9
OG0014129	1	1	1	1	1	1	1	1	1	9
OG0014130	1	1	1	1	1	1	1	1	1	9
OG0014131	1	1	1	1	1	1	1	1	1	9
OG0014132	1	1	1	1	1	1	1	1	1	9
OG0014133	1	1	1	1	1	1	1	1	1	9
OG0014135	1	1	1	1	1	1	1	1	1	9
OG0014136	1	1	1	1	1	1	1	1	1	9
OG0014137	1	1	1	1	1	1	1	1	1	9
OG0014138	1	1	1	1	1	1	1	1	1	9
OG0014139	1	1	1	1	1	1	1	1	1	9
OG0014140	1	1	1	1	1	1	1	1	1	9
OG0014141	1	1	1	1	1	1	1	1	1	9
OG0014142	1	1	1	1	1	1	1	1	1	9
OG0014143	1	1	1	1	1	1	1	1	1	9
OG0014144	1	1	1	1	1	1	1	1	1	9
OG0014146	1	1	1	1	1	1	1	1	1	9
OG0014147	1	1	1	1	1	1	1	1	1	9
OG0014148	1	1	1	1	1	1	1	1	1	9
OG0014150	1	1	1	1	1	1	1	1	1	9
OG0014151	1	1	1	1	1	1	1	1	1	9
OG0014152	1	1	1	1	1	1	1	1	1	9
OG0014153	1	1	1	1	1	1	1	1	1	9
OG0014154	1	1	1	1	1	1	1	1	1	9
OG0014155	1	1	1	1	1	1	1	1	1	9
OG0014156	1	1	1	1	1	1	1	1	1	9
OG0014157	1	1	1	1	1	1	1	1	1	9
OG0014158	1	1	1	1	1	1	1	1	1	9
OG0014159	1	1	1	1	1	1	1	1	1	9
OG0014160	1	1	1	1	1	1	1	1	1	9
OG0014161	1	1	1	1	1	1	1	1	1	9
OG0014162	1	1	1	1	1	1	1	1	1	9
OG0014163	1	1	1	1	1	1	1	1	1	9
OG0014165	1	1	1	1	1	1	1	1	1	9
OG0014166	1	1	1	1	1	1	1	1	1	9
OG0014167	1	1	1	1	1	1	1	1	1	9
OG0014169	1	1	1	1	1	1	1	1	1	9
OG0014170	1	1	1	1	1	1	1	1	1	9
OG0014171	1	1	1	1	1	1	1	1	1	9
OG0014172	1	1	1	1	1	1	1	1	1	9
OG0014173	1	1	1	1	1	1	1	1	1	9
OG0014174	1	1	1	1	1	1	1	1	1	9
OG0014175	1	1	1	1	1	1	1	1	1	9
OG0014176	1	1	1	1	1	1	1	1	1	9
OG0014178	1	1	1	1	1	1	1	1	1	9
OG0014179	1	1	1	1	1	1	1	1	1	9
OG0014180	1	1	1	1	1	1	1	1	1	9
OG0014181	1	1	1	1	1	1	1	1	1	9
OG0014182	1	1	1	1	1	1	1	1	1	9
OG0014183	1	1	1	1	1	1	1	1	1	9
OG0014184	1	1	1	1	1	1	1	1	1	9
OG0014185	1	1	1	1	1	1	1	1	1	9
OG0014186	1	1	1	1	1	1	1	1	1	9
OG0014187	1	1	1	1	1	1	1	1	1	9
OG0014188	1	1	1	1	1	1	1	1	1	9
OG0014189	1	1	1	1	1	1	1	1	1	9
OG0014190	1	1	1	1	1	1	1	1	1	9
OG0014191	1	1	1	1	1	1	1	1	1	9
OG0014192	1	1	1	1	1	1	1	1	1	9
OG0014193	1	1	1	1	1	1	1	1	1	9
OG0014194	1	1	1	1	1	1	1	1	1	9
OG0014195	1	1	1	1	1	1	1	1	1	9
OG0014196	1	1	1	1	1	1	1	1	1	9
OG0014197	1	1	1	1	1	1	1	1	1	9
OG0014200	1	1	1	1	1	1	1	1	1	9
OG0014201	1	1	1	1	1	1	1	1	1	9
OG0014202	1	1	1	1	1	1	1	1	1	9
OG0014203	1	1	1	1	1	1	1	1	1	9
OG0014204	1	1	1	1	1	1	1	1	1	9
OG0014205	1	1	1	1	1	1	1	1	1	9
OG0014206	1	1	1	1	1	1	1	1	1	9
OG0014207	1	1	1	1	1	1	1	1	1	9
OG0014208	1	1	1	1	1	1	1	1	1	9
OG0014209	1	1	1	1	1	1	1	1	1	9
OG0014210	1	1	1	1	1	1	1	1	1	9
OG0014211	1	1	1	1	1	1	1	1	1	9
OG0014212	1	1	1	1	1	1	1	1	1	9
OG0014213	1	1	1	1	1	1	1	1	1	9
OG0014214	1	1	1	1	1	1	1	1	1	9
OG0014215	1	1	1	1	1	1	1	1	1	9
OG0014216	1	1	1	1	1	1	1	1	1	9
OG0014217	1	1	1	1	1	1	1	1	1	9
OG0014218	1	1	1	1	1	1	1	1	1	9
OG0014219	1	1	1	1	1	1	1	1	1	9
OG0014220	1	1	1	1	1	1	1	1	1	9
OG0014223	1	1	1	1	1	1	1	1	1	9
OG0014224	1	1	1	1	1	1	1	1	1	9
OG0014225	1	1	1	1	1	1	1	1	1	9
OG0014226	1	1	1	1	1	1	1	1	1	9
OG0014228	1	1	1	1	1	1	1	1	1	9
OG0014229	1	1	1	1	1	1	1	1	1	9
OG0014230	1	1	1	1	1	1	1	1	1	9
OG0014231	1	1	1	1	1	1	1	1	1	9
OG0014232	1	1	1	1	1	1	1	1	1	9
OG0014233	1	1	1	1	1	1	1	1	1	9
OG0014234	1	1	1	1	1	1	1	1	1	9
OG0014236	1	1	1	1	1	1	1	1	1	9
OG0014238	1	1	1	1	1	1	1	1	1	9
OG0014240	1	1	1	1	1	1	1	1	1	9
OG0014241	1	1	1	1	1	1	1	1	1	9
OG0014242	1	1	1	1	1	1	1	1	1	9
OG0014243	1	1	1	1	1	1	1	1	1	9
OG0014244	1	1	1	1	1	1	1	1	1	9
OG0014245	1	1	1	1	1	1	1	1	1	9
OG0014247	1	1	1	1	1	1	1	1	1	9
OG0014248	1	1	1	1	1	1	1	1	1	9
OG0014249	1	1	1	1	1	1	1	1	1	9
OG0014250	1	1	1	1	1	1	1	1	1	9
OG0014251	1	1	1	1	1	1	1	1	1	9
OG0014253	1	1	1	1	1	1	1	1	1	9
OG0014255	1	1	1	1	1	1	1	1	1	9
OG0014256	1	1	1	1	1	1	1	1	1	9
OG0014257	1	1	1	1	1	1	1	1	1	9
OG0014258	1	1	1	1	1	1	1	1	1	9
OG0014259	1	1	1	1	1	1	1	1	1	9
OG0014260	1	1	1	1	1	1	1	1	1	9
OG0014261	1	1	1	1	1	1	1	1	1	9
OG0014262	1	1	1	1	1	1	1	1	1	9
OG0014263	1	1	1	1	1	1	1	1	1	9
OG0014264	1	1	1	1	1	1	1	1	1	9
OG0014266	1	1	1	1	1	1	1	1	1	9
OG0014267	1	1	1	1	1	1	1	1	1	9
OG0014269	1	1	1	1	1	1	1	1	1	9
OG0014270	1	1	1	1	1	1	1	1	1	9
OG0014271	1	1	1	1	1	1	1	1	1	9
OG0014272	1	1	1	1	1	1	1	1	1	9
OG0014273	1	1	1	1	1	1	1	1	1	9
OG0014274	1	1	1	1	1	1	1	1	1	9
OG0014275	1	1	1	1	1	1	1	1	1	9
OG0014277	1	1	1	1	1	1	1	1	1	9
OG0014279	1	1	1	1	1	1	1	1	1	9
OG0014280	1	1	1	1	1	1	1	1	1	9
OG0014281	1	1	1	1	1	1	1	1	1	9
OG0014282	1	1	1	1	1	1	1	1	1	9
OG0014283	1	1	1	1	1	1	1	1	1	9
OG0014284	1	1	1	1	1	1	1	1	1	9
OG0014285	1	1	1	1	1	1	1	1	1	9
OG0014286	1	1	1	1	1	1	1	1	1	9
OG0014287	1	1	1	1	1	1	1	1	1	9
OG0014288	1	1	1	1	1	1	1	1	1	9
OG0014289	1	1	1	1	1	1	1	1	1	9
OG0014290	1	1	1	1	1	1	1	1	1	9
OG0014291	1	1	1	1	1	1	1	1	1	9
OG0014292	1	1	1	1	1	1	1	1	1	9
OG0014293	1	1	1	1	1	1	1	1	1	9
OG0014295	1	1	1	1	1	1	1	1	1	9
OG0014296	1	1	1	1	1	1	1	1	1	9
OG0014298	1	1	1	1	1	1	1	1	1	9
OG0014299	1	1	1	1	1	1	1	1	1	9
OG0014300	1	1	1	1	1	1	1	1	1	9
OG0014301	1	1	1	1	1	1	1	1	1	9
OG0014302	1	1	1	1	1	1	1	1	1	9
OG0014303	1	1	1	1	1	1	1	1	1	9
OG0014304	1	1	1	1	1	1	1	1	1	9
OG0014305	1	1	1	1	1	1	1	1	1	9
OG0014309	1	1	1	1	1	1	1	1	1	9
OG0014311	1	1	1	1	1	1	1	1	1	9
OG0014312	1	1	1	1	1	1	1	1	1	9
OG0014313	1	1	1	1	1	1	1	1	1	9
OG0014314	1	1	1	1	1	1	1	1	1	9
OG0014315	1	1	1	1	1	1	1	1	1	9
OG0014316	1	1	1	1	1	1	1	1	1	9
OG0014317	1	1	1	1	1	1	1	1	1	9
OG0014318	1	1	1	1	1	1	1	1	1	9
OG0014319	1	1	1	1	1	1	1	1	1	9
OG0014320	1	1	1	1	1	1	1	1	1	9
OG0014321	1	1	1	1	1	1	1	1	1	9
OG0014322	1	1	1	1	1	1	1	1	1	9
OG0014323	1	1	1	1	1	1	1	1	1	9
OG0014324	1	1	1	1	1	1	1	1	1	9
OG0014325	1	1	1	1	1	1	1	1	1	9
OG0014326	1	1	1	1	1	1	1	1	1	9
OG0014327	1	1	1	1	1	1	1	1	1	9
OG0014328	1	1	1	1	1	1	1	1	1	9
OG0014329	1	1	1	1	1	1	1	1	1	9
OG0014330	1	1	1	1	1	1	1	1	1	9
OG0014331	1	1	1	1	1	1	1	1	1	9
OG0014334	1	1	1	1	1	1	1	1	1	9
OG0014335	1	1	1	1	1	1	1	1	1	9
OG0014336	1	1	1	1	1	1	1	1	1	9
OG0014337	1	1	1	1	1	1	1	1	1	9
OG0014338	1	1	1	1	1	1	1	1	1	9
OG0014340	1	1	1	1	1	1	1	1	1	9
OG0014341	1	1	1	1	1	1	1	1	1	9
OG0014343	1	1	1	1	1	1	1	1	1	9
OG0014345	1	1	1	1	1	1	1	1	1	9
OG0014346	1	1	1	1	1	1	1	1	1	9
OG0014347	1	1	1	1	1	1	1	1	1	9
OG0014348	1	1	1	1	1	1	1	1	1	9
OG0014349	1	1	1	1	1	1	1	1	1	9
OG0014351	1	1	1	1	1	1	1	1	1	9
OG0014352	1	1	1	1	1	1	1	1	1	9
OG0014355	1	1	1	1	1	1	1	1	1	9
OG0014356	1	1	1	1	1	1	1	1	1	9
OG0014357	1	1	1	1	1	1	1	1	1	9
OG0014360	1	1	1	1	1	1	1	1	1	9
OG0014361	1	1	1	1	1	1	1	1	1	9
OG0014362	1	1	1	1	1	1	1	1	1	9
OG0014363	1	1	1	1	1	1	1	1	1	9
OG0014364	1	1	1	1	1	1	1	1	1	9
OG0014365	1	1	1	1	1	1	1	1	1	9
OG0014366	1	1	1	1	1	1	1	1	1	9
OG0014367	1	1	1	1	1	1	1	1	1	9
OG0014368	1	1	1	1	1	1	1	1	1	9
OG0014369	1	1	1	1	1	1	1	1	1	9
OG0014370	1	1	1	1	1	1	1	1	1	9
OG0014371	1	1	1	1	1	1	1	1	1	9
OG0014372	1	1	1	1	1	1	1	1	1	9
OG0014373	1	1	1	1	1	1	1	1	1	9
OG0014375	1	1	1	1	1	1	1	1	1	9
OG0014376	1	1	1	1	1	1	1	1	1	9
OG0014377	1	1	1	1	1	1	1	1	1	9
OG0014380	1	1	1	1	1	1	1	1	1	9
OG0014381	1	1	1	1	1	1	1	1	1	9
OG0014382	1	1	1	1	1	1	1	1	1	9
OG0014383	1	1	1	1	1	1	1	1	1	9
OG0014384	1	1	1	1	1	1	1	1	1	9
OG0014385	1	1	1	1	1	1	1	1	1	9
OG0014386	1	1	1	1	1	1	1	1	1	9
OG0014387	1	1	1	1	1	1	1	1	1	9
OG0014389	1	1	1	1	1	1	1	1	1	9
OG0014390	1	1	1	1	1	1	1	1	1	9
OG0014391	1	1	1	1	1	1	1	1	1	9
OG0014392	1	1	1	1	1	1	1	1	1	9
OG0014394	1	1	1	1	1	1	1	1	1	9
OG0014395	1	1	1	1	1	1	1	1	1	9
OG0014396	1	1	1	1	1	1	1	1	1	9
OG0014397	1	1	1	1	1	1	1	1	1	9
OG0014398	1	1	1	1	1	1	1	1	1	9
OG0014399	1	1	1	1	1	1	1	1	1	9
OG0014400	1	1	1	1	1	1	1	1	1	9
OG0014402	1	1	1	1	1	1	1	1	1	9
OG0014403	1	1	1	1	1	1	1	1	1	9
OG0014404	1	1	1	1	1	1	1	1	1	9
OG0014406	1	1	1	1	1	1	1	1	1	9
OG0014408	1	1	1	1	1	1	1	1	1	9
OG0014410	1	1	1	1	1	1	1	1	1	9
OG0014411	1	1	1	1	1	1	1	1	1	9
OG0014412	1	1	1	1	1	1	1	1	1	9
OG0014414	1	1	1	1	1	1	1	1	1	9
OG0014415	1	1	1	1	1	1	1	1	1	9
OG0014416	1	1	1	1	1	1	1	1	1	9
OG0014418	1	1	1	1	1	1	1	1	1	9
OG0014419	1	1	1	1	1	1	1	1	1	9
OG0014420	1	1	1	1	1	1	1	1	1	9
OG0014421	1	1	1	1	1	1	1	1	1	9
OG0014422	1	1	1	1	1	1	1	1	1	9
OG0014423	1	1	1	1	1	1	1	1	1	9
OG0014424	1	1	1	1	1	1	1	1	1	9
OG0014426	1	1	1	1	1	1	1	1	1	9
OG0014427	1	1	1	1	1	1	1	1	1	9
OG0014428	1	1	1	1	1	1	1	1	1	9
OG0014429	1	1	1	1	1	1	1	1	1	9
OG0014430	1	1	1	1	1	1	1	1	1	9
OG0014431	1	1	1	1	1	1	1	1	1	9
OG0014432	1	1	1	1	1	1	1	1	1	9
OG0014433	1	1	1	1	1	1	1	1	1	9
OG0014434	1	1	1	1	1	1	1	1	1	9
OG0014435	1	1	1	1	1	1	1	1	1	9
OG0014436	1	1	1	1	1	1	1	1	1	9
OG0014437	1	1	1	1	1	1	1	1	1	9
OG0014438	1	1	1	1	1	1	1	1	1	9
OG0014439	1	1	1	1	1	1	1	1	1	9
OG0014442	1	1	1	1	1	1	1	1	1	9
OG0014443	1	1	1	1	1	1	1	1	1	9
OG0014444	1	1	1	1	1	1	1	1	1	9
OG0014445	1	1	1	1	1	1	1	1	1	9
OG0014446	1	1	1	1	1	1	1	1	1	9
OG0014447	1	1	1	1	1	1	1	1	1	9
OG0014448	1	1	1	1	1	1	1	1	1	9
OG0014449	1	1	1	1	1	1	1	1	1	9
OG0014450	1	1	1	1	1	1	1	1	1	9
OG0014451	1	1	1	1	1	1	1	1	1	9
OG0014452	1	1	1	1	1	1	1	1	1	9
OG0014453	1	1	1	1	1	1	1	1	1	9
OG0014454	1	1	1	1	1	1	1	1	1	9
OG0014455	1	1	1	1	1	1	1	1	1	9
OG0014457	1	1	1	1	1	1	1	1	1	9
OG0014458	1	1	1	1	1	1	1	1	1	9
OG0014459	1	1	1	1	1	1	1	1	1	9
OG0014460	1	1	1	1	1	1	1	1	1	9
OG0014461	1	1	1	1	1	1	1	1	1	9
OG0014462	1	1	1	1	1	1	1	1	1	9
OG0014464	1	1	1	1	1	1	1	1	1	9
OG0014465	1	1	1	1	1	1	1	1	1	9
OG0014466	1	1	1	1	1	1	1	1	1	9
OG0014467	1	1	1	1	1	1	1	1	1	9
OG0014468	1	1	1	1	1	1	1	1	1	9
OG0014469	1	1	1	1	1	1	1	1	1	9
OG0014471	1	1	1	1	1	1	1	1	1	9
OG0014472	1	1	1	1	1	1	1	1	1	9
OG0014473	1	1	1	1	1	1	1	1	1	9
OG0014474	1	1	1	1	1	1	1	1	1	9
OG0014475	1	1	1	1	1	1	1	1	1	9
OG0014476	1	1	1	1	1	1	1	1	1	9
OG0014477	1	1	1	1	1	1	1	1	1	9
OG0014478	1	1	1	1	1	1	1	1	1	9
OG0014480	1	1	1	1	1	1	1	1	1	9
OG0014481	1	1	1	1	1	1	1	1	1	9
OG0014482	1	1	1	1	1	1	1	1	1	9
OG0014483	1	1	1	1	1	1	1	1	1	9
OG0014484	1	1	1	1	1	1	1	1	1	9
OG0014485	1	1	1	1	1	1	1	1	1	9
OG0014486	1	1	1	1	1	1	1	1	1	9
OG0014487	1	1	1	1	1	1	1	1	1	9
OG0014489	1	1	1	1	1	1	1	1	1	9
OG0014490	1	1	1	1	1	1	1	1	1	9
OG0014491	1	1	1	1	1	1	1	1	1	9
OG0014492	1	1	1	1	1	1	1	1	1	9
OG0014493	1	1	1	1	1	1	1	1	1	9
OG0014494	1	1	1	1	1	1	1	1	1	9
OG0014495	1	1	1	1	1	1	1	1	1	9
OG0014496	1	1	1	1	1	1	1	1	1	9
OG0014497	1	1	1	1	1	1	1	1	1	9
OG0014498	1	1	1	1	1	1	1	1	1	9
OG0014501	1	1	1	1	1	1	1	1	1	9
OG0014502	1	1	1	1	1	1	1	1	1	9
OG0014503	1	1	1	1	1	1	1	1	1	9
OG0014504	1	1	1	1	1	1	1	1	1	9
OG0014505	1	1	1	1	1	1	1	1	1	9
OG0014506	1	1	1	1	1	1	1	1	1	9
OG0014507	1	1	1	1	1	1	1	1	1	9
OG0014508	1	1	1	1	1	1	1	1	1	9
OG0014509	1	1	1	1	1	1	1	1	1	9
OG0014510	1	1	1	1	1	1	1	1	1	9
OG0014512	1	1	1	1	1	1	1	1	1	9
OG0014513	1	1	1	1	1	1	1	1	1	9
OG0014514	1	1	1	1	1	1	1	1	1	9
OG0014515	1	1	1	1	1	1	1	1	1	9
OG0014517	1	1	1	1	1	1	1	1	1	9
OG0014518	1	1	1	1	1	1	1	1	1	9
OG0014519	1	1	1	1	1	1	1	1	1	9
OG0014520	1	1	1	1	1	1	1	1	1	9
OG0014522	1	1	1	1	1	1	1	1	1	9
OG0014523	1	1	1	1	1	1	1	1	1	9
OG0014524	1	1	1	1	1	1	1	1	1	9
OG0014525	1	1	1	1	1	1	1	1	1	9
OG0014526	1	1	1	1	1	1	1	1	1	9
OG0014528	1	1	1	1	1	1	1	1	1	9
OG0014530	1	1	1	1	1	1	1	1	1	9
OG0014531	1	1	1	1	1	1	1	1	1	9
OG0014532	1	1	1	1	1	1	1	1	1	9
OG0014533	1	1	1	1	1	1	1	1	1	9
OG0014534	1	1	1	1	1	1	1	1	1	9
OG0014535	1	1	1	1	1	1	1	1	1	9
OG0014537	1	1	1	1	1	1	1	1	1	9
OG0014539	1	1	1	1	1	1	1	1	1	9
OG0014540	1	1	1	1	1	1	1	1	1	9
OG0014541	1	1	1	1	1	1	1	1	1	9
OG0014543	1	1	1	1	1	1	1	1	1	9
OG0014544	1	1	1	1	1	1	1	1	1	9
OG0014545	1	1	1	1	1	1	1	1	1	9
OG0014546	1	1	1	1	1	1	1	1	1	9
OG0014547	1	1	1	1	1	1	1	1	1	9
OG0014548	1	1	1	1	1	1	1	1	1	9
OG0014549	1	1	1	1	1	1	1	1	1	9
OG0014550	1	1	1	1	1	1	1	1	1	9
OG0014551	1	1	1	1	1	1	1	1	1	9
OG0014552	1	1	1	1	1	1	1	1	1	9
OG0014553	1	1	1	1	1	1	1	1	1	9
OG0014554	1	1	1	1	1	1	1	1	1	9
OG0014555	1	1	1	1	1	1	1	1	1	9
OG0014556	1	1	1	1	1	1	1	1	1	9
OG0014557	1	1	1	1	1	1	1	1	1	9
OG0014558	1	1	1	1	1	1	1	1	1	9
OG0014559	1	1	1	1	1	1	1	1	1	9
OG0014560	1	1	1	1	1	1	1	1	1	9
OG0014561	1	1	1	1	1	1	1	1	1	9
OG0014562	1	1	1	1	1	1	1	1	1	9
OG0014563	1	1	1	1	1	1	1	1	1	9
OG0014564	1	1	1	1	1	1	1	1	1	9
OG0014565	1	1	1	1	1	1	1	1	1	9
OG0014566	1	1	1	1	1	1	1	1	1	9
OG0014567	1	1	1	1	1	1	1	1	1	9
OG0014568	1	1	1	1	1	1	1	1	1	9
OG0014569	1	1	1	1	1	1	1	1	1	9
OG0014570	1	1	1	1	1	1	1	1	1	9
OG0014572	1	1	1	1	1	1	1	1	1	9
OG0014574	1	1	1	1	1	1	1	1	1	9
OG0014575	1	1	1	1	1	1	1	1	1	9
OG0014576	1	1	1	1	1	1	1	1	1	9
OG0014577	1	1	1	1	1	1	1	1	1	9
OG0014578	1	1	1	1	1	1	1	1	1	9
OG0014579	1	1	1	1	1	1	1	1	1	9
OG0014580	1	1	1	1	1	1	1	1	1	9
OG0014581	1	1	1	1	1	1	1	1	1	9
OG0014582	1	1	1	1	1	1	1	1	1	9
OG0014583	1	1	1	1	1	1	1	1	1	9
OG0014584	1	1	1	1	1	1	1	1	1	9
OG0014585	1	1	1	1	1	1	1	1	1	9
OG0014586	1	1	1	1	1	1	1	1	1	9
OG0014588	1	1	1	1	1	1	1	1	1	9
OG0014589	1	1	1	1	1	1	1	1	1	9
OG0014590	1	1	1	1	1	1	1	1	1	9
OG0014591	1	1	1	1	1	1	1	1	1	9
OG0014592	1	1	1	1	1	1	1	1	1	9
OG0014593	1	1	1	1	1	1	1	1	1	9
OG0014594	1	1	1	1	1	1	1	1	1	9
OG0014595	1	1	1	1	1	1	1	1	1	9
OG0014596	1	1	1	1	1	1	1	1	1	9
OG0014598	1	1	1	1	1	1	1	1	1	9
OG0014599	1	1	1	1	1	1	1	1	1	9
OG0014600	1	1	1	1	1	1	1	1	1	9
OG0014601	1	1	1	1	1	1	1	1	1	9
OG0014602	1	1	1	1	1	1	1	1	1	9
OG0014604	1	1	1	1	1	1	1	1	1	9
OG0014605	1	1	1	1	1	1	1	1	1	9
OG0014606	1	1	1	1	1	1	1	1	1	9
OG0014608	1	1	1	1	1	1	1	1	1	9
OG0014609	1	1	1	1	1	1	1	1	1	9
OG0014610	1	1	1	1	1	1	1	1	1	9
OG0014611	1	1	1	1	1	1	1	1	1	9
OG0014612	1	1	1	1	1	1	1	1	1	9
OG0014613	1	1	1	1	1	1	1	1	1	9
OG0014614	1	1	1	1	1	1	1	1	1	9
OG0014615	1	1	1	1	1	1	1	1	1	9
OG0014616	1	1	1	1	1	1	1	1	1	9
OG0014617	1	1	1	1	1	1	1	1	1	9
OG0014618	1	1	1	1	1	1	1	1	1	9
OG0014620	1	1	1	1	1	1	1	1	1	9
OG0014622	1	1	1	1	1	1	1	1	1	9
OG0014623	1	1	1	1	1	1	1	1	1	9
OG0014624	1	1	1	1	1	1	1	1	1	9
OG0014625	1	1	1	1	1	1	1	1	1	9
OG0014626	1	1	1	1	1	1	1	1	1	9
OG0014627	1	1	1	1	1	1	1	1	1	9
OG0014628	1	1	1	1	1	1	1	1	1	9
OG0014629	1	1	1	1	1	1	1	1	1	9
OG0014630	1	1	1	1	1	1	1	1	1	9
OG0014632	1	1	1	1	1	1	1	1	1	9
OG0014636	1	1	1	1	1	1	1	1	1	9
OG0014637	1	1	1	1	1	1	1	1	1	9
OG0014638	1	1	1	1	1	1	1	1	1	9
OG0014641	1	1	1	1	1	1	1	1	1	9
OG0014642	1	1	1	1	1	1	1	1	1	9
OG0014643	1	1	1	1	1	1	1	1	1	9
OG0014644	1	1	1	1	1	1	1	1	1	9
OG0014645	1	1	1	1	1	1	1	1	1	9
OG0014646	1	1	1	1	1	1	1	1	1	9
OG0014648	1	1	1	1	1	1	1	1	1	9
OG0014649	1	1	1	1	1	1	1	1	1	9
OG0014650	1	1	1	1	1	1	1	1	1	9
OG0014651	1	1	1	1	1	1	1	1	1	9
OG0014652	1	1	1	1	1	1	1	1	1	9
OG0014653	1	1	1	1	1	1	1	1	1	9
OG0014655	1	1	1	1	1	1	1	1	1	9
OG0014656	1	1	1	1	1	1	1	1	1	9
OG0014658	1	1	1	1	1	1	1	1	1	9
OG0014660	1	1	1	1	1	1	1	1	1	9
OG0014664	1	1	1	1	1	1	1	1	1	9
OG0014665	1	1	1	1	1	1	1	1	1	9
OG0014666	1	1	1	1	1	1	1	1	1	9
OG0014669	1	1	1	1	1	1	1	1	1	9
OG0014674	1	1	1	1	1	1	1	1	1	9
OG0014676	1	1	1	1	1	1	1	1	1	9
OG0014678	1	1	1	1	1	1	1	1	1	9
OG0014681	1	1	1	1	1	1	1	1	1	9
OG0014682	1	1	1	1	1	1	1	1	1	9
OG0014683	1	1	1	1	1	1	1	1	1	9
OG0014685	1	1	1	1	1	1	1	1	1	9
OG0014686	1	1	1	1	1	1	1	1	1	9
OG0014687	1	1	1	1	1	1	1	1	1	9
OG0014688	1	1	1	1	1	1	1	1	1	9
OG0014689	1	1	1	1	1	1	1	1	1	9
OG0014690	1	1	1	1	1	1	1	1	1	9
OG0014691	1	1	1	1	1	1	1	1	1	9
OG0014692	1	1	1	1	1	1	1	1	1	9
OG0014693	1	1	1	1	1	1	1	1	1	9
OG0014694	1	1	1	1	1	1	1	1	1	9
OG0014695	1	1	1	1	1	1	1	1	1	9
OG0014697	1	1	1	1	1	1	1	1	1	9
OG0014698	1	1	1	1	1	1	1	1	1	9
OG0014699	1	1	1	1	1	1	1	1	1	9
OG0014700	1	1	1	1	1	1	1	1	1	9
OG0014701	1	1	1	1	1	1	1	1	1	9
OG0014702	1	1	1	1	1	1	1	1	1	9
OG0014704	1	1	1	1	1	1	1	1	1	9
OG0014706	1	1	1	1	1	1	1	1	1	9
OG0014707	1	1	1	1	1	1	1	1	1	9
OG0014708	1	1	1	1	1	1	1	1	1	9
OG0014711	1	1	1	1	1	1	1	1	1	9
OG0014712	1	1	1	1	1	1	1	1	1	9
OG0014713	1	1	1	1	1	1	1	1	1	9
OG0014714	1	1	1	1	1	1	1	1	1	9
OG0014715	1	1	1	1	1	1	1	1	1	9
OG0014717	1	1	1	1	1	1	1	1	1	9
OG0014718	1	1	1	1	1	1	1	1	1	9
OG0014720	1	1	1	1	1	1	1	1	1	9
OG0014721	1	1	1	1	1	1	1	1	1	9
OG0014722	1	1	1	1	1	1	1	1	1	9
OG0014723	1	1	1	1	1	1	1	1	1	9
OG0014724	1	1	1	1	1	1	1	1	1	9
OG0014725	1	1	1	1	1	1	1	1	1	9
OG0014726	1	1	1	1	1	1	1	1	1	9
OG0014727	1	1	1	1	1	1	1	1	1	9
OG0014729	1	1	1	1	1	1	1	1	1	9
OG0014730	1	1	1	1	1	1	1	1	1	9
OG0014731	1	1	1	1	1	1	1	1	1	9
OG0014732	1	1	1	1	1	1	1	1	1	9
OG0014734	1	1	1	1	1	1	1	1	1	9
OG0014735	1	1	1	1	1	1	1	1	1	9
OG0014736	1	1	1	1	1	1	1	1	1	9
OG0014737	1	1	1	1	1	1	1	1	1	9
OG0014738	1	1	1	1	1	1	1	1	1	9
OG0014739	1	1	1	1	1	1	1	1	1	9
OG0014741	1	1	1	1	1	1	1	1	1	9
OG0014743	1	1	1	1	1	1	1	1	1	9
OG0014745	1	1	1	1	1	1	1	1	1	9
OG0014746	1	1	1	1	1	1	1	1	1	9
OG0014747	1	1	1	1	1	1	1	1	1	9
OG0014748	1	1	1	1	1	1	1	1	1	9
OG0014750	1	1	1	1	1	1	1	1	1	9
OG0014751	1	1	1	1	1	1	1	1	1	9
OG0014752	1	1	1	1	1	1	1	1	1	9
OG0014753	1	1	1	1	1	1	1	1	1	9
OG0014754	1	1	1	1	1	1	1	1	1	9
OG0014755	1	1	1	1	1	1	1	1	1	9
OG0014756	1	1	1	1	1	1	1	1	1	9
OG0014757	1	1	1	1	1	1	1	1	1	9
OG0014758	1	1	1	1	1	1	1	1	1	9
OG0014759	1	1	1	1	1	1	1	1	1	9
OG0014760	1	1	1	1	1	1	1	1	1	9
OG0014761	1	1	1	1	1	1	1	1	1	9
OG0014762	1	1	1	1	1	1	1	1	1	9
OG0014763	1	1	1	1	1	1	1	1	1	9
OG0014765	1	1	1	1	1	1	1	1	1	9
OG0014766	1	1	1	1	1	1	1	1	1	9
OG0014767	1	1	1	1	1	1	1	1	1	9
OG0014768	1	1	1	1	1	1	1	1	1	9
OG0014770	1	1	1	1	1	1	1	1	1	9
OG0014772	1	1	1	1	1	1	1	1	1	9
OG0014773	1	1	1	1	1	1	1	1	1	9
OG0014775	1	1	1	1	1	1	1	1	1	9
OG0014776	1	1	1	1	1	1	1	1	1	9
OG0014777	1	1	1	1	1	1	1	1	1	9
OG0014778	1	1	1	1	1	1	1	1	1	9
OG0014779	1	1	1	1	1	1	1	1	1	9
OG0014781	1	1	1	1	1	1	1	1	1	9
OG0014782	1	1	1	1	1	1	1	1	1	9
OG0014783	1	1	1	1	1	1	1	1	1	9
OG0014784	1	1	1	1	1	1	1	1	1	9
OG0014785	1	1	1	1	1	1	1	1	1	9
OG0014786	1	1	1	1	1	1	1	1	1	9
OG0014788	1	1	1	1	1	1	1	1	1	9
OG0014789	1	1	1	1	1	1	1	1	1	9
OG0014790	1	1	1	1	1	1	1	1	1	9
OG0014791	1	1	1	1	1	1	1	1	1	9
OG0014792	1	1	1	1	1	1	1	1	1	9
OG0014793	1	1	1	1	1	1	1	1	1	9
OG0014794	1	1	1	1	1	1	1	1	1	9
OG0014795	1	1	1	1	1	1	1	1	1	9
OG0014796	1	1	1	1	1	1	1	1	1	9
OG0014797	1	1	1	1	1	1	1	1	1	9
OG0014799	1	1	1	1	1	1	1	1	1	9
OG0014800	1	1	1	1	1	1	1	1	1	9
OG0014801	1	1	1	1	1	1	1	1	1	9
OG0014802	1	1	1	1	1	1	1	1	1	9
OG0014803	1	1	1	1	1	1	1	1	1	9
OG0014804	1	1	1	1	1	1	1	1	1	9
OG0014805	1	1	1	1	1	1	1	1	1	9
OG0014808	1	1	1	1	1	1	1	1	1	9
OG0014809	1	1	1	1	1	1	1	1	1	9
OG0014810	1	1	1	1	1	1	1	1	1	9
OG0014811	1	1	1	1	1	1	1	1	1	9
OG0014813	1	1	1	1	1	1	1	1	1	9
OG0014814	1	1	1	1	1	1	1	1	1	9
OG0014815	1	1	1	1	1	1	1	1	1	9
OG0014816	1	1	1	1	1	1	1	1	1	9
OG0014817	1	1	1	1	1	1	1	1	1	9
OG0014818	1	1	1	1	1	1	1	1	1	9
OG0014819	1	1	1	1	1	1	1	1	1	9
OG0014821	1	1	1	1	1	1	1	1	1	9
OG0014822	1	1	1	1	1	1	1	1	1	9
OG0014823	1	1	1	1	1	1	1	1	1	9
OG0014824	1	1	1	1	1	1	1	1	1	9
OG0014825	1	1	1	1	1	1	1	1	1	9
OG0014827	1	1	1	1	1	1	1	1	1	9
OG0014828	1	1	1	1	1	1	1	1	1	9
OG0014829	1	1	1	1	1	1	1	1	1	9
OG0014830	1	1	1	1	1	1	1	1	1	9
OG0014832	1	1	1	1	1	1	1	1	1	9
OG0014833	1	1	1	1	1	1	1	1	1	9
OG0014834	1	1	1	1	1	1	1	1	1	9
OG0014835	1	1	1	1	1	1	1	1	1	9
OG0014838	1	1	1	1	1	1	1	1	1	9
OG0014839	1	1	1	1	1	1	1	1	1	9
OG0014840	1	1	1	1	1	1	1	1	1	9
OG0014841	1	1	1	1	1	1	1	1	1	9
OG0014842	1	1	1	1	1	1	1	1	1	9
OG0014843	1	1	1	1	1	1	1	1	1	9
OG0014844	1	1	1	1	1	1	1	1	1	9
OG0014845	1	1	1	1	1	1	1	1	1	9
OG0014846	1	1	1	1	1	1	1	1	1	9
OG0014849	1	1	1	1	1	1	1	1	1	9
OG0014850	1	1	1	1	1	1	1	1	1	9
OG0014851	1	1	1	1	1	1	1	1	1	9
OG0014852	1	1	1	1	1	1	1	1	1	9
OG0014853	1	1	1	1	1	1	1	1	1	9
OG0014854	1	1	1	1	1	1	1	1	1	9
OG0014855	1	1	1	1	1	1	1	1	1	9
OG0014857	1	1	1	1	1	1	1	1	1	9
OG0014858	1	1	1	1	1	1	1	1	1	9
OG0014859	1	1	1	1	1	1	1	1	1	9
OG0014860	1	1	1	1	1	1	1	1	1	9
OG0014861	1	1	1	1	1	1	1	1	1	9
OG0014862	1	1	1	1	1	1	1	1	1	9
OG0014863	1	1	1	1	1	1	1	1	1	9
OG0014864	1	1	1	1	1	1	1	1	1	9
OG0014865	1	1	1	1	1	1	1	1	1	9
OG0014866	1	1	1	1	1	1	1	1	1	9
OG0014867	1	1	1	1	1	1	1	1	1	9
OG0014868	1	1	1	1	1	1	1	1	1	9
OG0014869	1	1	1	1	1	1	1	1	1	9
OG0014870	1	1	1	1	1	1	1	1	1	9
OG0014874	1	1	1	1	1	1	1	1	1	9
OG0014875	1	1	1	1	1	1	1	1	1	9
OG0014876	1	1	1	1	1	1	1	1	1	9
OG0014877	1	1	1	1	1	1	1	1	1	9
OG0014878	1	1	1	1	1	1	1	1	1	9
OG0014880	1	1	1	1	1	1	1	1	1	9
OG0014881	1	1	1	1	1	1	1	1	1	9
OG0014882	1	1	1	1	1	1	1	1	1	9
OG0014883	1	1	1	1	1	1	1	1	1	9
OG0014885	1	1	1	1	1	1	1	1	1	9
OG0014886	1	1	1	1	1	1	1	1	1	9
OG0014887	1	1	1	1	1	1	1	1	1	9
OG0014888	1	1	1	1	1	1	1	1	1	9
OG0014889	1	1	1	1	1	1	1	1	1	9
OG0014890	1	1	1	1	1	1	1	1	1	9
OG0014891	1	1	1	1	1	1	1	1	1	9
OG0014893	1	1	1	1	1	1	1	1	1	9
OG0014894	1	1	1	1	1	1	1	1	1	9
OG0014895	1	1	1	1	1	1	1	1	1	9
OG0014896	1	1	1	1	1	1	1	1	1	9
OG0014897	1	1	1	1	1	1	1	1	1	9
OG0014898	1	1	1	1	1	1	1	1	1	9
OG0014899	1	1	1	1	1	1	1	1	1	9
OG0014900	1	1	1	1	1	1	1	1	1	9
OG0014901	1	1	1	1	1	1	1	1	1	9
OG0014902	1	1	1	1	1	1	1	1	1	9
OG0014903	1	1	1	1	1	1	1	1	1	9
OG0014904	1	1	1	1	1	1	1	1	1	9
OG0014905	1	1	1	1	1	1	1	1	1	9
OG0014906	1	1	1	1	1	1	1	1	1	9
OG0014907	1	1	1	1	1	1	1	1	1	9
OG0014908	1	1	1	1	1	1	1	1	1	9
OG0014909	1	1	1	1	1	1	1	1	1	9
OG0014910	1	1	1	1	1	1	1	1	1	9
OG0014911	1	1	1	1	1	1	1	1	1	9
OG0014912	1	1	1	1	1	1	1	1	1	9
OG0014913	1	1	1	1	1	1	1	1	1	9
OG0014914	1	1	1	1	1	1	1	1	1	9
OG0014915	1	1	1	1	1	1	1	1	1	9
OG0014916	1	1	1	1	1	1	1	1	1	9
OG0014917	1	1	1	1	1	1	1	1	1	9
OG0014918	1	1	1	1	1	1	1	1	1	9
OG0014919	1	1	1	1	1	1	1	1	1	9
OG0014920	1	1	1	1	1	1	1	1	1	9
OG0014921	1	1	1	1	1	1	1	1	1	9
OG0014922	1	1	1	1	1	1	1	1	1	9
OG0014923	1	1	1	1	1	1	1	1	1	9
OG0014924	1	1	1	1	1	1	1	1	1	9
OG0014925	1	1	1	1	1	1	1	1	1	9
OG0014926	1	1	1	1	1	1	1	1	1	9
OG0014927	1	1	1	1	1	1	1	1	1	9
OG0014928	1	1	1	1	1	1	1	1	1	9
OG0014929	1	1	1	1	1	1	1	1	1	9
OG0014930	1	1	1	1	1	1	1	1	1	9
OG0014931	1	1	1	1	1	1	1	1	1	9
OG0014932	1	1	1	1	1	1	1	1	1	9
OG0014933	1	1	1	1	1	1	1	1	1	9
OG0014934	1	1	1	1	1	1	1	1	1	9
OG0014935	1	1	1	1	1	1	1	1	1	9
OG0014936	1	1	1	1	1	1	1	1	1	9
OG0014937	1	1	1	1	1	1	1	1	1	9
OG0014938	1	1	1	1	1	1	1	1	1	9
OG0014939	1	1	1	1	1	1	1	1	1	9
OG0014940	1	1	1	1	1	1	1	1	1	9
OG0014941	1	1	1	1	1	1	1	1	1	9
OG0014942	1	1	1	1	1	1	1	1	1	9
OG0014944	1	1	1	1	1	1	1	1	1	9
OG0014945	1	1	1	1	1	1	1	1	1	9
OG0014946	1	1	1	1	1	1	1	1	1	9
OG0014947	1	1	1	1	1	1	1	1	1	9
OG0014948	1	1	1	1	1	1	1	1	1	9
OG0014949	1	1	1	1	1	1	1	1	1	9
OG0014950	1	1	1	1	1	1	1	1	1	9
OG0014951	1	1	1	1	1	1	1	1	1	9
OG0014952	1	1	1	1	1	1	1	1	1	9
OG0014954	1	1	1	1	1	1	1	1	1	9
OG0014956	1	1	1	1	1	1	1	1	1	9
OG0014957	1	1	1	1	1	1	1	1	1	9
OG0014958	1	1	1	1	1	1	1	1	1	9
OG0014959	1	1	1	1	1	1	1	1	1	9
OG0014960	1	1	1	1	1	1	1	1	1	9
OG0014961	1	1	1	1	1	1	1	1	1	9
OG0014962	1	1	1	1	1	1	1	1	1	9
OG0014963	1	1	1	1	1	1	1	1	1	9
OG0014964	1	1	1	1	1	1	1	1	1	9
OG0014965	1	1	1	1	1	1	1	1	1	9
OG0014967	1	1	1	1	1	1	1	1	1	9
OG0014968	1	1	1	1	1	1	1	1	1	9
OG0014969	1	1	1	1	1	1	1	1	1	9
OG0014970	1	1	1	1	1	1	1	1	1	9
OG0014973	1	1	1	1	1	1	1	1	1	9
OG0014974	1	1	1	1	1	1	1	1	1	9
OG0014975	1	1	1	1	1	1	1	1	1	9
OG0014976	1	1	1	1	1	1	1	1	1	9
OG0014978	1	1	1	1	1	1	1	1	1	9
OG0014980	1	1	1	1	1	1	1	1	1	9
OG0014981	1	1	1	1	1	1	1	1	1	9
OG0014982	1	1	1	1	1	1	1	1	1	9
OG0014983	1	1	1	1	1	1	1	1	1	9
OG0014984	1	1	1	1	1	1	1	1	1	9
OG0014985	1	1	1	1	1	1	1	1	1	9
OG0014986	1	1	1	1	1	1	1	1	1	9
OG0014987	1	1	1	1	1	1	1	1	1	9
OG0014988	1	1	1	1	1	1	1	1	1	9
OG0014989	1	1	1	1	1	1	1	1	1	9
OG0014990	1	1	1	1	1	1	1	1	1	9
OG0014991	1	1	1	1	1	1	1	1	1	9
OG0014992	1	1	1	1	1	1	1	1	1	9
OG0014993	1	1	1	1	1	1	1	1	1	9
OG0014994	1	1	1	1	1	1	1	1	1	9
OG0014995	1	1	1	1	1	1	1	1	1	9
OG0014996	1	1	1	1	1	1	1	1	1	9
OG0014998	1	1	1	1	1	1	1	1	1	9
OG0014999	1	1	1	1	1	1	1	1	1	9
OG0015001	1	1	1	1	1	1	1	1	1	9
OG0015002	1	1	1	1	1	1	1	1	1	9
OG0015003	1	1	1	1	1	1	1	1	1	9
OG0015004	1	1	1	1	1	1	1	1	1	9
OG0015005	1	1	1	1	1	1	1	1	1	9
OG0015006	1	1	1	1	1	1	1	1	1	9
OG0015007	1	1	1	1	1	1	1	1	1	9
OG0015008	1	1	1	1	1	1	1	1	1	9
OG0015009	1	1	1	1	1	1	1	1	1	9
OG0015010	1	1	1	1	1	1	1	1	1	9
OG0015011	1	1	1	1	1	1	1	1	1	9
OG0015012	1	1	1	1	1	1	1	1	1	9
OG0015013	1	1	1	1	1	1	1	1	1	9
OG0015014	1	1	1	1	1	1	1	1	1	9
OG0015015	1	1	1	1	1	1	1	1	1	9
OG0015016	1	1	1	1	1	1	1	1	1	9
OG0015017	1	1	1	1	1	1	1	1	1	9
OG0015018	1	1	1	1	1	1	1	1	1	9
OG0015019	1	1	1	1	1	1	1	1	1	9
OG0015020	1	1	1	1	1	1	1	1	1	9
OG0015022	1	1	1	1	1	1	1	1	1	9
OG0015024	1	1	1	1	1	1	1	1	1	9
OG0015025	1	1	1	1	1	1	1	1	1	9
OG0015026	1	1	1	1	1	1	1	1	1	9
OG0015027	1	1	1	1	1	1	1	1	1	9
OG0015028	1	1	1	1	1	1	1	1	1	9
OG0015029	1	1	1	1	1	1	1	1	1	9
OG0015030	1	1	1	1	1	1	1	1	1	9
OG0015031	1	1	1	1	1	1	1	1	1	9
OG0015032	1	1	1	1	1	1	1	1	1	9
OG0015033	1	1	1	1	1	1	1	1	1	9
OG0015034	1	1	1	1	1	1	1	1	1	9
OG0015035	1	1	1	1	1	1	1	1	1	9
OG0015036	1	1	1	1	1	1	1	1	1	9
OG0015037	1	1	1	1	1	1	1	1	1	9
OG0015038	1	1	1	1	1	1	1	1	1	9
OG0015039	1	1	1	1	1	1	1	1	1	9
OG0015040	1	1	1	1	1	1	1	1	1	9
OG0015041	1	1	1	1	1	1	1	1	1	9
OG0015042	1	1	1	1	1	1	1	1	1	9
OG0015043	1	1	1	1	1	1	1	1	1	9
OG0015044	1	1	1	1	1	1	1	1	1	9
OG0015045	1	1	1	1	1	1	1	1	1	9
OG0015046	1	1	1	1	1	1	1	1	1	9
OG0015047	1	1	1	1	1	1	1	1	1	9
OG0015048	1	1	1	1	1	1	1	1	1	9
OG0015049	1	1	1	1	1	1	1	1	1	9
OG0015051	1	1	1	1	1	1	1	1	1	9
OG0015052	1	1	1	1	1	1	1	1	1	9
OG0015054	1	1	1	1	1	1	1	1	1	9
OG0015055	1	1	1	1	1	1	1	1	1	9
OG0015056	1	1	1	1	1	1	1	1	1	9
OG0015057	1	1	1	1	1	1	1	1	1	9
OG0015058	1	1	1	1	1	1	1	1	1	9
OG0015059	1	1	1	1	1	1	1	1	1	9
OG0015060	1	1	1	1	1	1	1	1	1	9
OG0015061	1	1	1	1	1	1	1	1	1	9
OG0015062	1	1	1	1	1	1	1	1	1	9
OG0015063	1	1	1	1	1	1	1	1	1	9
OG0015064	1	1	1	1	1	1	1	1	1	9
OG0015065	1	1	1	1	1	1	1	1	1	9
OG0015066	1	1	1	1	1	1	1	1	1	9
OG0015067	1	1	1	1	1	1	1	1	1	9
OG0015068	1	1	1	1	1	1	1	1	1	9
OG0015069	1	1	1	1	1	1	1	1	1	9
OG0015070	1	1	1	1	1	1	1	1	1	9
OG0015071	1	1	1	1	1	1	1	1	1	9
OG0015072	1	1	1	1	1	1	1	1	1	9
OG0015073	1	1	1	1	1	1	1	1	1	9
OG0015074	1	1	1	1	1	1	1	1	1	9
OG0015075	1	1	1	1	1	1	1	1	1	9
OG0015076	1	1	1	1	1	1	1	1	1	9
OG0015077	1	1	1	1	1	1	1	1	1	9
OG0015078	1	1	1	1	1	1	1	1	1	9
OG0015080	1	1	1	1	1	1	1	1	1	9
OG0015081	1	1	1	1	1	1	1	1	1	9
OG0015082	1	1	1	1	1	1	1	1	1	9
OG0015083	1	1	1	1	1	1	1	1	1	9
OG0015084	1	1	1	1	1	1	1	1	1	9
OG0015086	1	1	1	1	1	1	1	1	1	9
OG0015087	1	1	1	1	1	1	1	1	1	9
OG0015088	1	1	1	1	1	1	1	1	1	9
OG0015089	1	1	1	1	1	1	1	1	1	9
OG0015090	1	1	1	1	1	1	1	1	1	9
OG0015091	1	1	1	1	1	1	1	1	1	9
OG0015092	1	1	1	1	1	1	1	1	1	9
OG0015093	1	1	1	1	1	1	1	1	1	9
OG0015095	1	1	1	1	1	1	1	1	1	9
OG0015096	1	1	1	1	1	1	1	1	1	9
OG0015098	1	1	1	1	1	1	1	1	1	9
OG0015099	1	1	1	1	1	1	1	1	1	9
OG0015100	1	1	1	1	1	1	1	1	1	9
OG0015103	1	1	1	1	1	1	1	1	1	9
OG0015105	1	1	1	1	1	1	1	1	1	9
OG0015106	1	1	1	1	1	1	1	1	1	9
OG0015107	1	1	1	1	1	1	1	1	1	9
OG0015108	1	1	1	1	1	1	1	1	1	9
OG0015109	1	1	1	1	1	1	1	1	1	9
OG0015110	1	1	1	1	1	1	1	1	1	9
OG0015111	1	1	1	1	1	1	1	1	1	9
OG0015112	1	1	1	1	1	1	1	1	1	9
OG0015113	1	1	1	1	1	1	1	1	1	9
OG0015114	1	1	1	1	1	1	1	1	1	9
OG0015115	1	1	1	1	1	1	1	1	1	9
OG0015116	1	1	1	1	1	1	1	1	1	9
OG0015117	1	1	1	1	1	1	1	1	1	9
OG0015118	1	1	1	1	1	1	1	1	1	9
OG0015119	1	1	1	1	1	1	1	1	1	9
OG0015120	1	1	1	1	1	1	1	1	1	9
OG0015122	1	1	1	1	1	1	1	1	1	9
OG0015124	1	1	1	1	1	1	1	1	1	9
OG0015125	1	1	1	1	1	1	1	1	1	9
OG0015126	1	1	1	1	1	1	1	1	1	9
OG0015127	1	1	1	1	1	1	1	1	1	9
OG0015129	1	1	1	1	1	1	1	1	1	9
OG0015130	1	1	1	1	1	1	1	1	1	9
OG0015131	1	1	1	1	1	1	1	1	1	9
OG0015132	1	1	1	1	1	1	1	1	1	9
OG0015133	1	1	1	1	1	1	1	1	1	9
OG0015134	1	1	1	1	1	1	1	1	1	9
OG0015135	1	1	1	1	1	1	1	1	1	9
OG0015136	1	1	1	1	1	1	1	1	1	9
OG0015138	1	1	1	1	1	1	1	1	1	9
OG0015139	1	1	1	1	1	1	1	1	1	9
OG0015140	1	1	1	1	1	1	1	1	1	9
OG0015141	1	1	1	1	1	1	1	1	1	9
OG0015142	1	1	1	1	1	1	1	1	1	9
OG0015143	1	1	1	1	1	1	1	1	1	9
OG0015144	1	1	1	1	1	1	1	1	1	9
OG0015146	1	1	1	1	1	1	1	1	1	9
OG0015147	1	1	1	1	1	1	1	1	1	9
OG0015148	1	1	1	1	1	1	1	1	1	9
OG0015150	1	1	1	1	1	1	1	1	1	9
OG0015151	1	1	1	1	1	1	1	1	1	9
OG0015152	1	1	1	1	1	1	1	1	1	9
OG0015154	1	1	1	1	1	1	1	1	1	9
OG0015156	1	1	1	1	1	1	1	1	1	9
OG0015157	1	1	1	1	1	1	1	1	1	9
OG0015158	1	1	1	1	1	1	1	1	1	9
OG0015159	1	1	1	1	1	1	1	1	1	9
OG0015160	1	1	1	1	1	1	1	1	1	9
OG0015161	1	1	1	1	1	1	1	1	1	9
OG0015162	1	1	1	1	1	1	1	1	1	9
OG0015163	1	1	1	1	1	1	1	1	1	9
OG0015164	1	1	1	1	1	1	1	1	1	9
OG0015165	1	1	1	1	1	1	1	1	1	9
OG0015166	1	1	1	1	1	1	1	1	1	9
OG0015167	1	1	1	1	1	1	1	1	1	9
OG0015169	1	1	1	1	1	1	1	1	1	9
OG0015170	1	1	1	1	1	1	1	1	1	9
OG0015172	1	1	1	1	1	1	1	1	1	9
OG0015173	1	1	1	1	1	1	1	1	1	9
OG0015174	1	1	1	1	1	1	1	1	1	9
OG0015175	1	1	1	1	1	1	1	1	1	9
OG0015176	1	1	1	1	1	1	1	1	1	9
OG0015177	1	1	1	1	1	1	1	1	1	9
OG0015178	1	1	1	1	1	1	1	1	1	9
OG0015179	1	1	1	1	1	1	1	1	1	9
OG0015180	1	1	1	1	1	1	1	1	1	9
OG0015181	1	1	1	1	1	1	1	1	1	9
OG0015182	1	1	1	1	1	1	1	1	1	9
OG0015183	1	1	1	1	1	1	1	1	1	9
OG0015185	1	1	1	1	1	1	1	1	1	9
OG0015186	1	1	1	1	1	1	1	1	1	9
OG0015187	1	1	1	1	1	1	1	1	1	9
OG0015188	1	1	1	1	1	1	1	1	1	9
OG0015189	1	1	1	1	1	1	1	1	1	9
OG0015190	1	1	1	1	1	1	1	1	1	9
OG0015191	1	1	1	1	1	1	1	1	1	9
OG0015192	1	1	1	1	1	1	1	1	1	9
OG0015193	1	1	1	1	1	1	1	1	1	9
OG0015197	1	1	1	1	1	1	1	1	1	9
OG0015199	1	1	1	1	1	1	1	1	1	9
OG0015200	1	1	1	1	1	1	1	1	1	9
OG0015201	1	1	1	1	1	1	1	1	1	9
OG0015202	1	1	1	1	1	1	1	1	1	9
OG0015203	1	1	1	1	1	1	1	1	1	9
OG0015205	1	1	1	1	1	1	1	1	1	9
OG0015206	1	1	1	1	1	1	1	1	1	9
OG0015207	1	1	1	1	1	1	1	1	1	9
OG0015208	1	1	1	1	1	1	1	1	1	9
OG0015209	1	1	1	1	1	1	1	1	1	9
OG0015210	1	1	1	1	1	1	1	1	1	9
OG0015211	1	1	1	1	1	1	1	1	1	9
OG0015212	1	1	1	1	1	1	1	1	1	9
OG0015213	1	1	1	1	1	1	1	1	1	9
OG0015214	1	1	1	1	1	1	1	1	1	9
OG0015215	1	1	1	1	1	1	1	1	1	9
OG0015217	1	1	1	1	1	1	1	1	1	9
OG0015218	1	1	1	1	1	1	1	1	1	9
OG0015219	1	1	1	1	1	1	1	1	1	9
OG0015220	1	1	1	1	1	1	1	1	1	9
OG0015221	1	1	1	1	1	1	1	1	1	9
OG0015222	1	1	1	1	1	1	1	1	1	9
OG0015224	1	1	1	1	1	1	1	1	1	9
OG0015225	1	1	1	1	1	1	1	1	1	9
OG0015226	1	1	1	1	1	1	1	1	1	9
OG0015227	1	1	1	1	1	1	1	1	1	9
OG0015228	1	1	1	1	1	1	1	1	1	9
OG0015229	1	1	1	1	1	1	1	1	1	9
OG0015230	1	1	1	1	1	1	1	1	1	9
OG0015233	1	1	1	1	1	1	1	1	1	9
OG0015235	1	1	1	1	1	1	1	1	1	9
OG0015236	1	1	1	1	1	1	1	1	1	9
OG0015240	1	1	1	1	1	1	1	1	1	9
OG0015241	1	1	1	1	1	1	1	1	1	9
OG0015242	1	1	1	1	1	1	1	1	1	9
OG0015243	1	1	1	1	1	1	1	1	1	9
OG0015244	1	1	1	1	1	1	1	1	1	9
OG0015246	1	1	1	1	1	1	1	1	1	9
OG0015247	1	1	1	1	1	1	1	1	1	9
OG0015248	1	1	1	1	1	1	1	1	1	9
OG0015249	1	1	1	1	1	1	1	1	1	9
OG0015250	1	1	1	1	1	1	1	1	1	9
OG0015251	1	1	1	1	1	1	1	1	1	9
OG0015252	1	1	1	1	1	1	1	1	1	9
OG0015253	1	1	1	1	1	1	1	1	1	9
OG0015254	1	1	1	1	1	1	1	1	1	9
OG0015255	1	1	1	1	1	1	1	1	1	9
OG0015256	1	1	1	1	1	1	1	1	1	9
OG0015257	1	1	1	1	1	1	1	1	1	9
OG0015258	1	1	1	1	1	1	1	1	1	9
OG0015259	1	1	1	1	1	1	1	1	1	9
OG0015260	1	1	1	1	1	1	1	1	1	9
OG0015263	1	1	1	1	1	1	1	1	1	9
OG0015264	1	1	1	1	1	1	1	1	1	9
OG0015265	1	1	1	1	1	1	1	1	1	9
OG0015267	1	1	1	1	1	1	1	1	1	9
OG0015268	1	1	1	1	1	1	1	1	1	9
OG0015269	1	1	1	1	1	1	1	1	1	9
OG0015270	1	1	1	1	1	1	1	1	1	9
OG0015271	1	1	1	1	1	1	1	1	1	9
OG0015272	1	1	1	1	1	1	1	1	1	9
OG0015274	1	1	1	1	1	1	1	1	1	9
OG0015275	1	1	1	1	1	1	1	1	1	9
OG0015276	1	1	1	1	1	1	1	1	1	9
OG0015277	1	1	1	1	1	1	1	1	1	9
OG0015278	1	1	1	1	1	1	1	1	1	9
OG0015279	1	1	1	1	1	1	1	1	1	9
OG0015280	1	1	1	1	1	1	1	1	1	9
OG0015281	1	1	1	1	1	1	1	1	1	9
OG0015282	1	1	1	1	1	1	1	1	1	9
OG0015284	1	1	1	1	1	1	1	1	1	9
OG0015286	1	1	1	1	1	1	1	1	1	9
OG0015287	1	1	1	1	1	1	1	1	1	9
OG0015288	1	1	1	1	1	1	1	1	1	9
OG0015289	1	1	1	1	1	1	1	1	1	9
OG0015290	1	1	1	1	1	1	1	1	1	9
OG0015293	1	1	1	1	1	1	1	1	1	9
OG0015294	1	1	1	1	1	1	1	1	1	9
OG0015295	1	1	1	1	1	1	1	1	1	9
OG0015296	1	1	1	1	1	1	1	1	1	9
OG0015298	1	1	1	1	1	1	1	1	1	9
OG0015300	1	1	1	1	1	1	1	1	1	9
OG0015301	1	1	1	1	1	1	1	1	1	9
OG0015302	1	1	1	1	1	1	1	1	1	9
OG0015303	1	1	1	1	1	1	1	1	1	9
OG0015304	1	1	1	1	1	1	1	1	1	9
OG0015305	1	1	1	1	1	1	1	1	1	9
OG0015306	1	1	1	1	1	1	1	1	1	9
OG0015307	1	1	1	1	1	1	1	1	1	9
OG0015308	1	1	1	1	1	1	1	1	1	9
OG0015309	1	1	1	1	1	1	1	1	1	9
OG0015310	1	1	1	1	1	1	1	1	1	9
OG0015311	1	1	1	1	1	1	1	1	1	9
OG0015313	1	1	1	1	1	1	1	1	1	9
OG0015314	1	1	1	1	1	1	1	1	1	9
OG0015315	1	1	1	1	1	1	1	1	1	9
OG0015317	1	1	1	1	1	1	1	1	1	9
OG0015318	1	1	1	1	1	1	1	1	1	9
OG0015319	1	1	1	1	1	1	1	1	1	9
OG0015320	1	1	1	1	1	1	1	1	1	9
OG0015321	1	1	1	1	1	1	1	1	1	9
OG0015322	1	1	1	1	1	1	1	1	1	9
OG0015323	1	1	1	1	1	1	1	1	1	9
OG0015325	1	1	1	1	1	1	1	1	1	9
OG0015326	1	1	1	1	1	1	1	1	1	9
OG0015327	1	1	1	1	1	1	1	1	1	9
OG0015328	1	1	1	1	1	1	1	1	1	9
OG0015329	1	1	1	1	1	1	1	1	1	9
OG0015331	1	1	1	1	1	1	1	1	1	9
OG0015332	1	1	1	1	1	1	1	1	1	9
OG0015333	1	1	1	1	1	1	1	1	1	9
OG0015334	1	1	1	1	1	1	1	1	1	9
OG0015335	1	1	1	1	1	1	1	1	1	9
OG0015336	1	1	1	1	1	1	1	1	1	9
OG0015337	1	1	1	1	1	1	1	1	1	9
OG0015339	1	1	1	1	1	1	1	1	1	9
OG0015340	1	1	1	1	1	1	1	1	1	9
OG0015341	1	1	1	1	1	1	1	1	1	9
OG0015342	1	1	1	1	1	1	1	1	1	9
OG0015343	1	1	1	1	1	1	1	1	1	9
OG0015344	1	1	1	1	1	1	1	1	1	9
OG0015345	1	1	1	1	1	1	1	1	1	9
OG0015346	1	1	1	1	1	1	1	1	1	9
OG0015347	1	1	1	1	1	1	1	1	1	9
OG0015348	1	1	1	1	1	1	1	1	1	9
OG0015349	1	1	1	1	1	1	1	1	1	9
OG0015350	1	1	1	1	1	1	1	1	1	9
OG0015351	1	1	1	1	1	1	1	1	1	9
OG0015352	1	1	1	1	1	1	1	1	1	9
OG0015353	1	1	1	1	1	1	1	1	1	9
OG0015354	1	1	1	1	1	1	1	1	1	9
OG0015355	1	1	1	1	1	1	1	1	1	9
OG0015356	1	1	1	1	1	1	1	1	1	9
OG0015357	1	1	1	1	1	1	1	1	1	9
OG0015358	1	1	1	1	1	1	1	1	1	9
OG0015359	1	1	1	1	1	1	1	1	1	9
OG0015360	1	1	1	1	1	1	1	1	1	9
OG0015361	1	1	1	1	1	1	1	1	1	9
OG0015362	1	1	1	1	1	1	1	1	1	9
OG0015363	1	1	1	1	1	1	1	1	1	9
OG0015364	1	1	1	1	1	1	1	1	1	9
OG0015365	1	1	1	1	1	1	1	1	1	9
OG0015366	1	1	1	1	1	1	1	1	1	9
OG0015367	1	1	1	1	1	1	1	1	1	9
OG0015368	1	1	1	1	1	1	1	1	1	9
OG0015369	1	1	1	1	1	1	1	1	1	9
OG0015370	1	1	1	1	1	1	1	1	1	9
OG0015371	1	1	1	1	1	1	1	1	1	9
OG0015372	1	1	1	1	1	1	1	1	1	9
OG0015373	1	1	1	1	1	1	1	1	1	9
OG0015374	1	1	1	1	1	1	1	1	1	9
OG0015375	1	1	1	1	1	1	1	1	1	9
OG0015376	1	1	1	1	1	1	1	1	1	9
OG0015377	1	1	1	1	1	1	1	1	1	9
OG0015378	1	1	1	1	1	1	1	1	1	9
OG0015379	1	1	1	1	1	1	1	1	1	9
OG0015381	1	1	1	1	1	1	1	1	1	9
OG0015382	1	1	1	1	1	1	1	1	1	9
OG0015383	1	1	1	1	1	1	1	1	1	9
OG0015384	1	1	1	1	1	1	1	1	1	9
OG0015385	1	1	1	1	1	1	1	1	1	9
OG0015386	1	1	1	1	1	1	1	1	1	9
OG0015387	1	1	1	1	1	1	1	1	1	9
OG0015388	1	1	1	1	1	1	1	1	1	9
OG0015389	1	1	1	1	1	1	1	1	1	9
OG0015390	1	1	1	1	1	1	1	1	1	9
OG0015391	1	1	1	1	1	1	1	1	1	9
OG0015392	1	1	1	1	1	1	1	1	1	9
OG0015393	1	1	1	1	1	1	1	1	1	9
OG0015394	1	1	1	1	1	1	1	1	1	9
OG0015395	1	1	1	1	1	1	1	1	1	9
OG0015397	1	1	1	1	1	1	1	1	1	9
OG0015398	1	1	1	1	1	1	1	1	1	9
OG0015399	1	1	1	1	1	1	1	1	1	9
OG0015400	1	1	1	1	1	1	1	1	1	9
OG0015401	1	1	1	1	1	1	1	1	1	9
OG0015402	1	1	1	1	1	1	1	1	1	9
OG0015403	1	1	1	1	1	1	1	1	1	9
OG0015405	1	1	1	1	1	1	1	1	1	9
OG0015406	1	1	1	1	1	1	1	1	1	9
OG0015407	1	1	1	1	1	1	1	1	1	9
OG0015408	1	1	1	1	1	1	1	1	1	9
OG0015409	1	1	1	1	1	1	1	1	1	9
OG0015410	1	1	1	1	1	1	1	1	1	9
OG0015411	1	1	1	1	1	1	1	1	1	9
OG0015412	1	1	1	1	1	1	1	1	1	9
OG0015413	1	1	1	1	1	1	1	1	1	9
OG0015414	1	1	1	1	1	1	1	1	1	9
OG0015415	1	1	1	1	1	1	1	1	1	9
OG0015416	1	1	1	1	1	1	1	1	1	9
OG0015417	1	1	1	1	1	1	1	1	1	9
OG0015418	1	1	1	1	1	1	1	1	1	9
OG0015419	1	1	1	1	1	1	1	1	1	9
OG0015420	1	1	1	1	1	1	1	1	1	9
OG0015422	1	1	1	1	1	1	1	1	1	9
OG0015423	1	1	1	1	1	1	1	1	1	9
OG0015424	1	1	1	1	1	1	1	1	1	9
OG0015425	1	1	1	1	1	1	1	1	1	9
OG0015427	1	1	1	1	1	1	1	1	1	9
OG0015428	1	1	1	1	1	1	1	1	1	9
OG0015429	1	1	1	1	1	1	1	1	1	9
OG0015430	1	1	1	1	1	1	1	1	1	9
OG0015431	1	1	1	1	1	1	1	1	1	9
OG0015432	1	1	1	1	1	1	1	1	1	9
OG0015433	1	1	1	1	1	1	1	1	1	9
OG0015435	1	1	1	1	1	1	1	1	1	9
OG0015436	1	1	1	1	1	1	1	1	1	9
OG0015437	1	1	1	1	1	1	1	1	1	9
OG0015438	1	1	1	1	1	1	1	1	1	9
OG0015439	1	1	1	1	1	1	1	1	1	9
OG0015440	1	1	1	1	1	1	1	1	1	9
OG0015441	1	1	1	1	1	1	1	1	1	9
OG0015443	1	1	1	1	1	1	1	1	1	9
OG0015444	1	1	1	1	1	1	1	1	1	9
OG0015446	1	1	1	1	1	1	1	1	1	9
OG0015447	1	1	1	1	1	1	1	1	1	9
OG0015448	1	1	1	1	1	1	1	1	1	9
OG0015449	1	1	1	1	1	1	1	1	1	9
OG0015450	1	1	1	1	1	1	1	1	1	9
OG0015451	1	1	1	1	1	1	1	1	1	9
OG0015452	1	1	1	1	1	1	1	1	1	9
OG0015453	1	1	1	1	1	1	1	1	1	9
OG0015454	1	1	1	1	1	1	1	1	1	9
OG0015455	1	1	1	1	1	1	1	1	1	9
OG0015456	1	1	1	1	1	1	1	1	1	9
OG0015458	1	1	1	1	1	1	1	1	1	9
OG0015460	1	1	1	1	1	1	1	1	1	9
OG0015461	1	1	1	1	1	1	1	1	1	9
OG0015463	1	1	1	1	1	1	1	1	1	9
OG0015467	1	1	1	1	1	1	1	1	1	9
OG0015469	1	1	1	1	1	1	1	1	1	9
OG0015470	1	1	1	1	1	1	1	1	1	9
OG0015471	1	1	1	1	1	1	1	1	1	9
OG0015472	1	1	1	1	1	1	1	1	1	9
OG0015473	1	1	1	1	1	1	1	1	1	9
OG0015475	1	1	1	1	1	1	1	1	1	9
OG0015476	1	1	1	1	1	1	1	1	1	9
OG0015477	1	1	1	1	1	1	1	1	1	9
OG0015478	1	1	1	1	1	1	1	1	1	9
OG0015479	1	1	1	1	1	1	1	1	1	9
OG0015480	1	1	1	1	1	1	1	1	1	9
OG0015481	1	1	1	1	1	1	1	1	1	9
OG0015482	1	1	1	1	1	1	1	1	1	9
OG0015483	1	1	1	1	1	1	1	1	1	9
OG0015485	1	1	1	1	1	1	1	1	1	9
OG0015486	1	1	1	1	1	1	1	1	1	9
OG0015487	1	1	1	1	1	1	1	1	1	9
OG0015488	1	1	1	1	1	1	1	1	1	9
OG0015489	1	1	1	1	1	1	1	1	1	9
OG0015490	1	1	1	1	1	1	1	1	1	9
OG0015491	1	1	1	1	1	1	1	1	1	9
OG0015492	1	1	1	1	1	1	1	1	1	9
OG0015493	1	1	1	1	1	1	1	1	1	9
OG0015494	1	1	1	1	1	1	1	1	1	9
OG0015495	1	1	1	1	1	1	1	1	1	9
OG0015496	1	1	1	1	1	1	1	1	1	9
OG0015499	1	1	1	1	1	1	1	1	1	9
OG0015500	1	1	1	1	1	1	1	1	1	9
OG0015501	1	1	1	1	1	1	1	1	1	9
OG0015502	1	1	1	1	1	1	1	1	1	9
OG0015503	1	1	1	1	1	1	1	1	1	9
OG0015505	1	1	1	1	1	1	1	1	1	9
OG0015506	1	1	1	1	1	1	1	1	1	9
OG0015507	1	1	1	1	1	1	1	1	1	9
OG0015508	1	1	1	1	1	1	1	1	1	9
OG0015510	1	1	1	1	1	1	1	1	1	9
OG0015511	1	1	1	1	1	1	1	1	1	9
OG0015512	1	1	1	1	1	1	1	1	1	9
OG0015513	1	1	1	1	1	1	1	1	1	9
OG0015515	1	1	1	1	1	1	1	1	1	9
OG0015516	1	1	1	1	1	1	1	1	1	9
OG0015519	1	1	1	1	1	1	1	1	1	9
OG0015520	1	1	1	1	1	1	1	1	1	9
OG0015521	1	1	1	1	1	1	1	1	1	9
OG0015522	1	1	1	1	1	1	1	1	1	9
OG0015523	1	1	1	1	1	1	1	1	1	9
OG0015524	1	1	1	1	1	1	1	1	1	9
OG0015526	1	1	1	1	1	1	1	1	1	9
OG0015527	1	1	1	1	1	1	1	1	1	9
OG0015528	1	1	1	1	1	1	1	1	1	9
OG0015529	1	1	1	1	1	1	1	1	1	9
OG0015530	1	1	1	1	1	1	1	1	1	9
OG0015531	1	1	1	1	1	1	1	1	1	9
OG0015532	1	1	1	1	1	1	1	1	1	9
OG0015533	1	1	1	1	1	1	1	1	1	9
OG0015534	1	1	1	1	1	1	1	1	1	9
OG0015535	1	1	1	1	1	1	1	1	1	9
OG0015536	1	1	1	1	1	1	1	1	1	9
OG0015537	1	1	1	1	1	1	1	1	1	9
OG0015538	1	1	1	1	1	1	1	1	1	9
OG0015539	1	1	1	1	1	1	1	1	1	9
OG0015540	1	1	1	1	1	1	1	1	1	9
OG0015541	1	1	1	1	1	1	1	1	1	9
OG0015542	1	1	1	1	1	1	1	1	1	9
OG0015543	1	1	1	1	1	1	1	1	1	9
OG0015544	1	1	1	1	1	1	1	1	1	9
OG0015545	1	1	1	1	1	1	1	1	1	9
OG0015546	1	1	1	1	1	1	1	1	1	9
OG0015547	1	1	1	1	1	1	1	1	1	9
OG0015548	1	1	1	1	1	1	1	1	1	9
OG0015549	1	1	1	1	1	1	1	1	1	9
OG0015550	1	1	1	1	1	1	1	1	1	9
OG0015551	1	1	1	1	1	1	1	1	1	9
OG0015552	1	1	1	1	1	1	1	1	1	9
OG0015553	1	1	1	1	1	1	1	1	1	9
OG0015554	1	1	1	1	1	1	1	1	1	9
OG0015555	1	1	1	1	1	1	1	1	1	9
OG0015556	1	1	1	1	1	1	1	1	1	9
OG0015557	1	1	1	1	1	1	1	1	1	9
OG0015558	1	1	1	1	1	1	1	1	1	9
OG0015559	1	1	1	1	1	1	1	1	1	9
OG0015560	1	1	1	1	1	1	1	1	1	9
OG0015561	1	1	1	1	1	1	1	1	1	9
OG0015562	1	1	1	1	1	1	1	1	1	9
OG0015563	1	1	1	1	1	1	1	1	1	9
OG0015564	1	1	1	1	1	1	1	1	1	9
OG0015565	1	1	1	1	1	1	1	1	1	9
OG0015566	1	1	1	1	1	1	1	1	1	9
OG0015568	1	1	1	1	1	1	1	1	1	9
OG0015570	1	1	1	1	1	1	1	1	1	9
OG0015571	1	1	1	1	1	1	1	1	1	9
OG0015573	1	1	1	1	1	1	1	1	1	9
OG0015574	1	1	1	1	1	1	1	1	1	9
OG0015575	1	1	1	1	1	1	1	1	1	9
OG0015576	1	1	1	1	1	1	1	1	1	9
OG0015578	1	1	1	1	1	1	1	1	1	9
OG0015579	1	1	1	1	1	1	1	1	1	9
OG0015580	1	1	1	1	1	1	1	1	1	9
OG0015581	1	1	1	1	1	1	1	1	1	9
OG0015582	1	1	1	1	1	1	1	1	1	9
OG0015583	1	1	1	1	1	1	1	1	1	9
OG0015584	1	1	1	1	1	1	1	1	1	9
OG0015585	1	1	1	1	1	1	1	1	1	9
OG0015586	1	1	1	1	1	1	1	1	1	9
OG0015587	1	1	1	1	1	1	1	1	1	9
OG0015588	1	1	1	1	1	1	1	1	1	9
OG0015589	1	1	1	1	1	1	1	1	1	9
OG0015590	1	1	1	1	1	1	1	1	1	9
OG0015591	1	1	1	1	1	1	1	1	1	9
OG0015592	1	1	1	1	1	1	1	1	1	9
OG0015593	1	1	1	1	1	1	1	1	1	9
OG0015594	1	1	1	1	1	1	1	1	1	9
OG0015595	1	1	1	1	1	1	1	1	1	9
OG0015596	1	1	1	1	1	1	1	1	1	9
OG0015598	1	1	1	1	1	1	1	1	1	9
OG0015599	1	1	1	1	1	1	1	1	1	9
OG0015600	1	1	1	1	1	1	1	1	1	9
OG0015601	1	1	1	1	1	1	1	1	1	9
OG0015602	1	1	1	1	1	1	1	1	1	9
OG0015603	1	1	1	1	1	1	1	1	1	9
OG0015604	1	1	1	1	1	1	1	1	1	9
OG0015605	1	1	1	1	1	1	1	1	1	9
OG0015606	1	1	1	1	1	1	1	1	1	9
OG0015607	1	1	1	1	1	1	1	1	1	9
OG0015608	1	1	1	1	1	1	1	1	1	9
OG0015609	1	1	1	1	1	1	1	1	1	9
OG0015610	1	1	1	1	1	1	1	1	1	9
OG0015611	1	1	1	1	1	1	1	1	1	9
OG0015614	1	1	1	1	1	1	1	1	1	9
OG0015615	1	1	1	1	1	1	1	1	1	9
OG0015616	1	1	1	1	1	1	1	1	1	9
OG0015617	1	1	1	1	1	1	1	1	1	9
OG0015619	1	1	1	1	1	1	1	1	1	9
OG0015620	1	1	1	1	1	1	1	1	1	9
OG0015621	1	1	1	1	1	1	1	1	1	9
OG0015622	1	1	1	1	1	1	1	1	1	9
OG0015623	1	1	1	1	1	1	1	1	1	9
OG0015624	1	1	1	1	1	1	1	1	1	9
OG0015625	1	1	1	1	1	1	1	1	1	9
OG0015626	1	1	1	1	1	1	1	1	1	9
OG0015627	1	1	1	1	1	1	1	1	1	9
OG0015628	1	1	1	1	1	1	1	1	1	9
OG0015629	1	1	1	1	1	1	1	1	1	9
OG0015630	1	1	1	1	1	1	1	1	1	9
OG0015631	1	1	1	1	1	1	1	1	1	9
OG0015632	1	1	1	1	1	1	1	1	1	9
OG0015633	1	1	1	1	1	1	1	1	1	9
OG0015634	1	1	1	1	1	1	1	1	1	9
OG0015635	1	1	1	1	1	1	1	1	1	9
OG0015636	1	1	1	1	1	1	1	1	1	9
OG0015637	1	1	1	1	1	1	1	1	1	9
OG0015638	1	1	1	1	1	1	1	1	1	9
OG0015639	1	1	1	1	1	1	1	1	1	9
OG0015640	1	1	1	1	1	1	1	1	1	9
OG0015641	1	1	1	1	1	1	1	1	1	9
OG0015642	1	1	1	1	1	1	1	1	1	9
OG0015643	1	1	1	1	1	1	1	1	1	9
OG0015644	1	1	1	1	1	1	1	1	1	9
OG0015645	1	1	1	1	1	1	1	1	1	9
OG0015646	1	1	1	1	1	1	1	1	1	9
OG0015647	1	1	1	1	1	1	1	1	1	9
OG0015649	1	1	1	1	1	1	1	1	1	9
OG0015650	1	1	1	1	1	1	1	1	1	9
OG0015651	1	1	1	1	1	1	1	1	1	9
OG0015652	1	1	1	1	1	1	1	1	1	9
OG0015653	1	1	1	1	1	1	1	1	1	9
OG0015654	1	1	1	1	1	1	1	1	1	9
OG0015655	1	1	1	1	1	1	1	1	1	9
OG0015656	1	1	1	1	1	1	1	1	1	9
OG0015657	1	1	1	1	1	1	1	1	1	9
OG0015658	1	1	1	1	1	1	1	1	1	9
OG0015659	1	1	1	1	1	1	1	1	1	9
OG0015661	1	1	1	1	1	1	1	1	1	9
OG0015662	1	1	1	1	1	1	1	1	1	9
OG0015663	1	1	1	1	1	1	1	1	1	9
OG0015664	1	1	1	1	1	1	1	1	1	9
OG0015665	1	1	1	1	1	1	1	1	1	9
OG0015666	1	1	1	1	1	1	1	1	1	9
OG0015667	1	1	1	1	1	1	1	1	1	9
OG0015668	1	1	1	1	1	1	1	1	1	9
OG0015669	1	1	1	1	1	1	1	1	1	9
OG0015670	1	1	1	1	1	1	1	1	1	9
OG0015671	1	1	1	1	1	1	1	1	1	9
OG0015672	1	1	1	1	1	1	1	1	1	9
OG0015673	1	1	1	1	1	1	1	1	1	9
OG0015674	1	1	1	1	1	1	1	1	1	9
OG0015675	1	1	1	1	1	1	1	1	1	9
OG0015676	1	1	1	1	1	1	1	1	1	9
OG0015677	1	1	1	1	1	1	1	1	1	9
OG0015678	1	1	1	1	1	1	1	1	1	9
OG0015679	1	1	1	1	1	1	1	1	1	9
OG0015680	1	1	1	1	1	1	1	1	1	9
OG0015681	1	1	1	1	1	1	1	1	1	9
OG0015682	1	1	1	1	1	1	1	1	1	9
OG0015683	1	1	1	1	1	1	1	1	1	9
OG0015685	1	1	1	1	1	1	1	1	1	9
OG0015687	1	1	1	1	1	1	1	1	1	9
OG0015688	1	1	1	1	1	1	1	1	1	9
OG0015689	1	1	1	1	1	1	1	1	1	9
OG0015690	1	1	1	1	1	1	1	1	1	9
OG0015691	1	1	1	1	1	1	1	1	1	9
OG0015694	1	1	1	1	1	1	1	1	1	9
OG0015695	1	1	1	1	1	1	1	1	1	9
OG0015696	1	1	1	1	1	1	1	1	1	9
OG0015698	1	1	1	1	1	1	1	1	1	9
OG0015699	1	1	1	1	1	1	1	1	1	9
OG0015700	1	1	1	1	1	1	1	1	1	9
OG0015701	1	1	1	1	1	1	1	1	1	9
OG0015702	1	1	1	1	1	1	1	1	1	9
OG0015703	1	1	1	1	1	1	1	1	1	9
OG0015704	1	1	1	1	1	1	1	1	1	9
OG0015705	1	1	1	1	1	1	1	1	1	9
OG0015706	1	1	1	1	1	1	1	1	1	9
OG0015708	1	1	1	1	1	1	1	1	1	9
OG0015709	1	1	1	1	1	1	1	1	1	9
OG0015710	1	1	1	1	1	1	1	1	1	9
OG0015711	1	1	1	1	1	1	1	1	1	9
OG0015713	1	1	1	1	1	1	1	1	1	9
OG0015714	1	1	1	1	1	1	1	1	1	9
OG0015716	1	1	1	1	1	1	1	1	1	9
OG0015717	1	1	1	1	1	1	1	1	1	9
OG0015718	1	1	1	1	1	1	1	1	1	9
OG0015721	1	1	1	1	1	1	1	1	1	9
OG0015724	1	1	1	1	1	1	1	1	1	9
OG0015727	1	1	1	1	1	1	1	1	1	9
OG0015730	1	1	1	1	1	1	1	1	1	9
OG0015731	1	1	1	1	1	1	1	1	1	9
OG0015735	1	1	1	1	1	1	1	1	1	9
OG0015740	1	1	1	1	1	1	1	1	1	9
OG0015742	1	1	1	1	1	1	1	1	1	9
OG0015744	1	1	1	1	1	1	1	1	1	9
OG0015746	1	1	1	1	1	1	1	1	1	9
OG0015747	1	1	1	1	1	1	1	1	1	9
OG0015748	1	1	1	1	1	1	1	1	1	9
OG0015749	1	1	1	1	1	1	1	1	1	9
OG0015750	1	1	1	1	1	1	1	1	1	9
OG0015752	1	1	1	1	1	1	1	1	1	9
OG0015753	1	1	1	1	1	1	1	1	1	9
OG0015754	1	1	1	1	1	1	1	1	1	9
OG0015755	1	1	1	1	1	1	1	1	1	9
OG0015756	1	1	1	1	1	1	1	1	1	9
OG0015757	1	1	1	1	1	1	1	1	1	9
OG0015760	1	1	1	1	1	1	1	1	1	9
OG0015761	1	1	1	1	1	1	1	1	1	9
OG0015762	1	1	1	1	1	1	1	1	1	9
OG0015763	1	1	1	1	1	1	1	1	1	9
OG0015764	1	1	1	1	1	1	1	1	1	9
OG0015765	1	1	1	1	1	1	1	1	1	9
OG0015767	1	1	1	1	1	1	1	1	1	9
OG0015768	1	1	1	1	1	1	1	1	1	9
OG0015771	1	1	1	1	1	1	1	1	1	9
OG0015772	1	1	1	1	1	1	1	1	1	9
OG0015773	1	1	1	1	1	1	1	1	1	9
OG0015774	1	1	1	1	1	1	1	1	1	9
OG0015778	1	1	1	1	1	1	1	1	1	9
OG0015779	1	1	1	1	1	1	1	1	1	9
OG0015781	1	1	1	1	1	1	1	1	1	9
OG0015782	1	1	1	1	1	1	1	1	1	9
OG0015783	1	1	1	1	1	1	1	1	1	9
OG0015784	1	1	1	1	1	1	1	1	1	9
OG0015785	1	1	1	1	1	1	1	1	1	9
OG0015786	1	1	1	1	1	1	1	1	1	9
OG0015787	1	1	1	1	1	1	1	1	1	9
OG0015791	1	1	1	1	1	1	1	1	1	9
OG0015792	1	1	1	1	1	1	1	1	1	9
OG0015793	1	1	1	1	1	1	1	1	1	9
OG0015794	1	1	1	1	1	1	1	1	1	9
OG0015795	1	1	1	1	1	1	1	1	1	9
OG0015796	1	1	1	1	1	1	1	1	1	9
OG0015797	1	1	1	1	1	1	1	1	1	9
OG0015798	1	1	1	1	1	1	1	1	1	9
OG0015799	1	1	1	1	1	1	1	1	1	9
OG0015800	1	1	1	1	1	1	1	1	1	9
OG0015801	1	1	1	1	1	1	1	1	1	9
OG0015802	1	1	1	1	1	1	1	1	1	9
OG0015803	1	1	1	1	1	1	1	1	1	9
OG0015804	1	1	1	1	1	1	1	1	1	9
OG0015805	1	1	1	1	1	1	1	1	1	9
OG0015806	1	1	1	1	1	1	1	1	1	9
OG0015807	1	1	1	1	1	1	1	1	1	9
OG0015809	1	1	1	1	1	1	1	1	1	9
OG0015810	1	1	1	1	1	1	1	1	1	9
OG0015811	1	1	1	1	1	1	1	1	1	9
OG0015813	1	1	1	1	1	1	1	1	1	9
OG0015814	1	1	1	1	1	1	1	1	1	9
OG0015816	1	1	1	1	1	1	1	1	1	9
OG0015817	1	1	1	1	1	1	1	1	1	9
OG0015819	1	1	1	1	1	1	1	1	1	9
OG0015820	1	1	1	1	1	1	1	1	1	9
OG0015821	1	1	1	1	1	1	1	1	1	9
OG0015822	1	1	1	1	1	1	1	1	1	9
OG0015823	1	1	1	1	1	1	1	1	1	9
OG0015824	1	1	1	1	1	1	1	1	1	9
OG0015825	1	1	1	1	1	1	1	1	1	9
OG0015827	1	1	1	1	1	1	1	1	1	9
OG0015828	1	1	1	1	1	1	1	1	1	9
OG0015829	1	1	1	1	1	1	1	1	1	9
OG0015830	1	1	1	1	1	1	1	1	1	9
OG0015831	1	1	1	1	1	1	1	1	1	9
OG0015832	1	1	1	1	1	1	1	1	1	9
OG0015833	1	1	1	1	1	1	1	1	1	9
OG0015834	1	1	1	1	1	1	1	1	1	9
OG0015835	1	1	1	1	1	1	1	1	1	9
OG0015837	1	1	1	1	1	1	1	1	1	9
OG0015838	1	1	1	1	1	1	1	1	1	9
OG0015839	1	1	1	1	1	1	1	1	1	9
OG0015840	1	1	1	1	1	1	1	1	1	9
OG0015841	1	1	1	1	1	1	1	1	1	9
OG0015842	1	1	1	1	1	1	1	1	1	9
OG0015843	1	1	1	1	1	1	1	1	1	9
OG0015844	1	1	1	1	1	1	1	1	1	9
OG0015845	1	1	1	1	1	1	1	1	1	9
OG0015846	1	1	1	1	1	1	1	1	1	9
OG0015847	1	1	1	1	1	1	1	1	1	9
OG0015848	1	1	1	1	1	1	1	1	1	9
OG0015849	1	1	1	1	1	1	1	1	1	9
OG0015850	1	1	1	1	1	1	1	1	1	9
OG0015851	1	1	1	1	1	1	1	1	1	9
OG0015852	1	1	1	1	1	1	1	1	1	9
OG0015853	1	1	1	1	1	1	1	1	1	9
OG0015855	1	1	1	1	1	1	1	1	1	9
OG0015856	1	1	1	1	1	1	1	1	1	9
OG0015857	1	1	1	1	1	1	1	1	1	9
OG0015858	1	1	1	1	1	1	1	1	1	9
OG0015859	1	1	1	1	1	1	1	1	1	9
OG0015860	1	1	1	1	1	1	1	1	1	9
OG0015861	1	1	1	1	1	1	1	1	1	9
OG0015862	1	1	1	1	1	1	1	1	1	9
OG0015863	1	1	1	1	1	1	1	1	1	9
OG0015864	1	1	1	1	1	1	1	1	1	9
OG0015865	1	1	1	1	1	1	1	1	1	9
OG0015866	1	1	1	1	1	1	1	1	1	9
OG0015867	1	1	1	1	1	1	1	1	1	9
OG0015868	1	1	1	1	1	1	1	1	1	9
OG0015869	1	1	1	1	1	1	1	1	1	9
OG0015870	1	1	1	1	1	1	1	1	1	9
OG0015871	1	1	1	1	1	1	1	1	1	9
OG0015872	1	1	1	1	1	1	1	1	1	9
OG0015873	1	1	1	1	1	1	1	1	1	9
OG0015874	1	1	1	1	1	1	1	1	1	9
OG0015875	1	1	1	1	1	1	1	1	1	9
OG0015877	1	1	1	1	1	1	1	1	1	9
OG0015878	1	1	1	1	1	1	1	1	1	9
OG0015879	1	1	1	1	1	1	1	1	1	9
OG0015880	1	1	1	1	1	1	1	1	1	9
OG0015881	1	1	1	1	1	1	1	1	1	9
OG0015882	1	1	1	1	1	1	1	1	1	9
OG0015883	1	1	1	1	1	1	1	1	1	9
OG0015884	1	1	1	1	1	1	1	1	1	9
OG0015885	1	1	1	1	1	1	1	1	1	9
OG0015886	1	1	1	1	1	1	1	1	1	9
OG0015887	1	1	1	1	1	1	1	1	1	9
OG0015888	1	1	1	1	1	1	1	1	1	9
OG0015889	1	1	1	1	1	1	1	1	1	9
OG0015890	1	1	1	1	1	1	1	1	1	9
OG0015891	1	1	1	1	1	1	1	1	1	9
OG0015892	1	1	1	1	1	1	1	1	1	9
OG0015893	1	1	1	1	1	1	1	1	1	9
OG0015894	1	1	1	1	1	1	1	1	1	9
OG0015895	1	1	1	1	1	1	1	1	1	9
OG0015896	1	1	1	1	1	1	1	1	1	9
OG0015897	1	1	1	1	1	1	1	1	1	9
OG0015898	1	1	1	1	1	1	1	1	1	9
OG0015899	1	1	1	1	1	1	1	1	1	9
OG0015900	1	1	1	1	1	1	1	1	1	9
OG0015901	1	1	1	1	1	1	1	1	1	9
OG0015902	1	1	1	1	1	1	1	1	1	9
OG0015903	1	1	1	1	1	1	1	1	1	9
OG0015904	1	1	1	1	1	1	1	1	1	9
OG0015905	1	1	1	1	1	1	1	1	1	9
OG0015906	1	1	1	1	1	1	1	1	1	9
OG0015907	1	1	1	1	1	1	1	1	1	9
OG0015908	1	1	1	1	1	1	1	1	1	9
OG0015909	1	1	1	1	1	1	1	1	1	9
OG0015910	1	1	1	1	1	1	1	1	1	9
OG0015911	1	1	1	1	1	1	1	1	1	9
OG0015912	1	1	1	1	1	1	1	1	1	9
OG0015913	1	1	1	1	1	1	1	1	1	9
OG0015914	1	1	1	1	1	1	1	1	1	9
OG0015915	1	1	1	1	1	1	1	1	1	9
OG0015916	1	1	1	1	1	1	1	1	1	9
OG0015917	1	1	1	1	1	1	1	1	1	9
OG0015918	1	1	1	1	1	1	1	1	1	9
OG0015919	1	1	1	1	1	1	1	1	1	9
OG0015920	1	1	1	1	1	1	1	1	1	9
OG0015921	1	1	1	1	1	1	1	1	1	9
OG0015922	1	1	1	1	1	1	1	1	1	9
OG0015923	1	1	1	1	1	1	1	1	1	9
OG0015924	1	1	1	1	1	1	1	1	1	9
OG0015925	1	1	1	1	1	1	1	1	1	9
OG0015926	1	1	1	1	1	1	1	1	1	9
OG0015927	1	1	1	1	1	1	1	1	1	9
OG0015928	1	1	1	1	1	1	1	1	1	9
OG0015929	1	1	1	1	1	1	1	1	1	9
OG0015931	1	1	1	1	1	1	1	1	1	9
OG0015932	1	1	1	1	1	1	1	1	1	9
OG0015933	1	1	1	1	1	1	1	1	1	9
OG0015934	1	1	1	1	1	1	1	1	1	9
OG0015936	1	1	1	1	1	1	1	1	1	9
OG0015937	1	1	1	1	1	1	1	1	1	9
OG0015938	1	1	1	1	1	1	1	1	1	9
OG0015939	1	1	1	1	1	1	1	1	1	9
OG0015940	1	1	1	1	1	1	1	1	1	9
OG0015941	1	1	1	1	1	1	1	1	1	9
OG0015942	1	1	1	1	1	1	1	1	1	9
OG0015943	1	1	1	1	1	1	1	1	1	9
OG0015944	1	1	1	1	1	1	1	1	1	9
OG0015945	1	1	1	1	1	1	1	1	1	9
OG0015946	1	1	1	1	1	1	1	1	1	9
OG0015947	1	1	1	1	1	1	1	1	1	9
OG0015948	1	1	1	1	1	1	1	1	1	9
OG0015949	1	1	1	1	1	1	1	1	1	9
OG0015951	1	1	1	1	1	1	1	1	1	9
OG0015952	1	1	1	1	1	1	1	1	1	9
OG0015954	1	1	1	1	1	1	1	1	1	9
OG0015955	1	1	1	1	1	1	1	1	1	9
OG0015956	1	1	1	1	1	1	1	1	1	9
OG0015957	1	1	1	1	1	1	1	1	1	9
OG0015958	1	1	1	1	1	1	1	1	1	9
OG0015959	1	1	1	1	1	1	1	1	1	9
OG0015960	1	1	1	1	1	1	1	1	1	9
OG0015961	1	1	1	1	1	1	1	1	1	9
OG0015962	1	1	1	1	1	1	1	1	1	9
OG0015963	1	1	1	1	1	1	1	1	1	9
OG0015964	1	1	1	1	1	1	1	1	1	9
OG0015965	1	1	1	1	1	1	1	1	1	9
OG0015967	1	1	1	1	1	1	1	1	1	9
OG0015968	1	1	1	1	1	1	1	1	1	9
OG0015969	1	1	1	1	1	1	1	1	1	9
OG0015971	1	1	1	1	1	1	1	1	1	9
OG0015972	1	1	1	1	1	1	1	1	1	9
OG0015973	1	1	1	1	1	1	1	1	1	9
OG0015974	1	1	1	1	1	1	1	1	1	9
OG0015975	1	1	1	1	1	1	1	1	1	9
OG0015976	1	1	1	1	1	1	1	1	1	9
OG0015977	1	1	1	1	1	1	1	1	1	9
OG0015978	1	1	1	1	1	1	1	1	1	9
OG0015979	1	1	1	1	1	1	1	1	1	9
OG0015980	1	1	1	1	1	1	1	1	1	9
OG0015981	1	1	1	1	1	1	1	1	1	9
OG0015982	1	1	1	1	1	1	1	1	1	9
OG0015984	1	1	1	1	1	1	1	1	1	9
OG0015985	1	1	1	1	1	1	1	1	1	9
OG0015986	1	1	1	1	1	1	1	1	1	9
OG0015987	1	1	1	1	1	1	1	1	1	9
OG0015988	1	1	1	1	1	1	1	1	1	9
OG0015989	1	1	1	1	1	1	1	1	1	9
OG0015990	1	1	1	1	1	1	1	1	1	9
OG0015992	1	1	1	1	1	1	1	1	1	9
OG0015993	1	1	1	1	1	1	1	1	1	9
OG0015994	1	1	1	1	1	1	1	1	1	9
OG0015995	1	1	1	1	1	1	1	1	1	9
OG0015996	1	1	1	1	1	1	1	1	1	9
OG0015997	1	1	1	1	1	1	1	1	1	9
OG0015998	1	1	1	1	1	1	1	1	1	9
OG0016000	1	1	1	1	1	1	1	1	1	9
OG0016001	1	1	1	1	1	1	1	1	1	9
OG0016002	1	1	1	1	1	1	1	1	1	9
OG0016003	1	1	1	1	1	1	1	1	1	9
OG0016004	1	1	1	1	1	1	1	1	1	9
OG0016005	1	1	1	1	1	1	1	1	1	9
OG0016006	1	1	1	1	1	1	1	1	1	9
OG0016007	1	1	1	1	1	1	1	1	1	9
OG0016008	1	1	1	1	1	1	1	1	1	9
OG0016009	1	1	1	1	1	1	1	1	1	9
OG0016010	1	1	1	1	1	1	1	1	1	9
OG0016011	1	1	1	1	1	1	1	1	1	9
OG0016012	1	1	1	1	1	1	1	1	1	9
OG0016013	1	1	1	1	1	1	1	1	1	9
OG0016014	1	1	1	1	1	1	1	1	1	9
OG0016015	1	1	1	1	1	1	1	1	1	9
OG0016016	1	1	1	1	1	1	1	1	1	9
OG0016018	1	1	1	1	1	1	1	1	1	9
OG0016019	1	1	1	1	1	1	1	1	1	9
OG0016020	1	1	1	1	1	1	1	1	1	9
OG0016021	1	1	1	1	1	1	1	1	1	9
OG0016022	1	1	1	1	1	1	1	1	1	9
OG0016023	1	1	1	1	1	1	1	1	1	9
OG0016024	1	1	1	1	1	1	1	1	1	9
OG0016026	1	1	1	1	1	1	1	1	1	9
OG0016027	1	1	1	1	1	1	1	1	1	9
OG0016028	1	1	1	1	1	1	1	1	1	9
OG0016029	1	1	1	1	1	1	1	1	1	9
OG0016030	1	1	1	1	1	1	1	1	1	9
OG0016031	1	1	1	1	1	1	1	1	1	9
OG0016032	1	1	1	1	1	1	1	1	1	9
OG0016036	1	1	1	1	1	1	1	1	1	9
OG0016037	1	1	1	1	1	1	1	1	1	9
OG0016038	1	1	1	1	1	1	1	1	1	9
OG0016039	1	1	1	1	1	1	1	1	1	9
OG0016040	1	1	1	1	1	1	1	1	1	9
OG0016041	1	1	1	1	1	1	1	1	1	9
OG0016042	1	1	1	1	1	1	1	1	1	9
OG0016043	1	1	1	1	1	1	1	1	1	9
OG0016044	1	1	1	1	1	1	1	1	1	9
OG0016045	1	1	1	1	1	1	1	1	1	9
OG0016046	1	1	1	1	1	1	1	1	1	9
OG0016047	1	1	1	1	1	1	1	1	1	9
OG0016048	1	1	1	1	1	1	1	1	1	9
OG0016049	1	1	1	1	1	1	1	1	1	9
OG0016050	1	1	1	1	1	1	1	1	1	9
OG0016051	1	1	1	1	1	1	1	1	1	9
OG0016052	1	1	1	1	1	1	1	1	1	9
OG0016053	1	1	1	1	1	1	1	1	1	9
OG0016054	1	1	1	1	1	1	1	1	1	9
OG0016055	1	1	1	1	1	1	1	1	1	9
OG0016056	1	1	1	1	1	1	1	1	1	9
OG0016057	1	1	1	1	1	1	1	1	1	9
OG0016058	1	1	1	1	1	1	1	1	1	9
OG0016059	1	1	1	1	1	1	1	1	1	9
OG0016060	1	1	1	1	1	1	1	1	1	9
OG0016066	1	1	1	1	1	1	1	1	1	9
OG0016067	1	1	1	1	1	1	1	1	1	9
OG0016068	1	1	1	1	1	1	1	1	1	9
OG0016069	1	1	1	1	1	1	1	1	1	9
OG0016070	1	1	1	1	1	1	1	1	1	9
OG0016071	1	1	1	1	1	1	1	1	1	9
OG0016072	1	1	1	1	1	1	1	1	1	9
OG0016073	1	1	1	1	1	1	1	1	1	9
OG0016074	1	1	1	1	1	1	1	1	1	9
OG0016075	1	1	1	1	1	1	1	1	1	9
OG0016076	1	1	1	1	1	1	1	1	1	9
OG0016077	1	1	1	1	1	1	1	1	1	9
OG0016078	1	1	1	1	1	1	1	1	1	9
OG0016079	1	1	1	1	1	1	1	1	1	9
OG0016080	1	1	1	1	1	1	1	1	1	9
OG0016082	1	1	1	1	1	1	1	1	1	9
OG0016084	1	1	1	1	1	1	1	1	1	9
OG0016085	1	1	1	1	1	1	1	1	1	9
OG0016086	1	1	1	1	1	1	1	1	1	9
OG0016087	1	1	1	1	1	1	1	1	1	9
OG0016089	1	1	1	1	1	1	1	1	1	9
OG0016090	1	1	1	1	1	1	1	1	1	9
OG0016091	1	1	1	1	1	1	1	1	1	9
OG0016092	1	1	1	1	1	1	1	1	1	9
OG0016093	1	1	1	1	1	1	1	1	1	9
OG0016094	1	1	1	1	1	1	1	1	1	9
OG0016095	1	1	1	1	1	1	1	1	1	9
OG0016096	1	1	1	1	1	1	1	1	1	9
OG0016098	1	1	1	1	1	1	1	1	1	9
OG0016100	1	1	1	1	1	1	1	1	1	9
OG0016101	1	1	1	1	1	1	1	1	1	9
OG0016102	1	1	1	1	1	1	1	1	1	9
OG0016103	1	1	1	1	1	1	1	1	1	9
OG0016104	1	1	1	1	1	1	1	1	1	9
OG0016105	1	1	1	1	1	1	1	1	1	9
OG0016106	1	1	1	1	1	1	1	1	1	9
OG0016107	1	1	1	1	1	1	1	1	1	9
OG0016108	1	1	1	1	1	1	1	1	1	9
OG0016109	1	1	1	1	1	1	1	1	1	9
OG0016110	1	1	1	1	1	1	1	1	1	9
OG0016111	1	1	1	1	1	1	1	1	1	9
OG0016112	1	1	1	1	1	1	1	1	1	9
OG0016113	1	1	1	1	1	1	1	1	1	9
OG0016114	1	1	1	1	1	1	1	1	1	9
OG0016115	1	1	1	1	1	1	1	1	1	9
OG0016117	1	1	1	1	1	1	1	1	1	9
OG0016118	1	1	1	1	1	1	1	1	1	9
OG0016119	1	1	1	1	1	1	1	1	1	9
OG0016120	1	1	1	1	1	1	1	1	1	9
OG0016121	1	1	1	1	1	1	1	1	1	9
OG0016122	1	1	1	1	1	1	1	1	1	9
OG0016123	1	1	1	1	1	1	1	1	1	9
OG0016124	1	1	1	1	1	1	1	1	1	9
OG0016125	1	1	1	1	1	1	1	1	1	9
OG0016127	1	1	1	1	1	1	1	1	1	9
OG0016128	1	1	1	1	1	1	1	1	1	9
OG0016129	1	1	1	1	1	1	1	1	1	9
OG0016130	1	1	1	1	1	1	1	1	1	9
OG0016131	1	1	1	1	1	1	1	1	1	9
OG0016132	1	1	1	1	1	1	1	1	1	9
OG0016133	1	1	1	1	1	1	1	1	1	9
OG0016134	1	1	1	1	1	1	1	1	1	9
OG0016136	1	1	1	1	1	1	1	1	1	9
OG0016137	1	1	1	1	1	1	1	1	1	9
OG0016138	1	1	1	1	1	1	1	1	1	9
OG0016139	1	1	1	1	1	1	1	1	1	9
OG0016140	1	1	1	1	1	1	1	1	1	9
OG0016141	1	1	1	1	1	1	1	1	1	9
OG0016142	1	1	1	1	1	1	1	1	1	9
OG0016143	1	1	1	1	1	1	1	1	1	9
OG0016144	1	1	1	1	1	1	1	1	1	9
OG0016145	1	1	1	1	1	1	1	1	1	9
OG0016146	1	1	1	1	1	1	1	1	1	9
OG0016148	1	1	1	1	1	1	1	1	1	9
OG0016149	1	1	1	1	1	1	1	1	1	9
OG0016150	1	1	1	1	1	1	1	1	1	9
OG0016151	1	1	1	1	1	1	1	1	1	9
OG0016152	1	1	1	1	1	1	1	1	1	9
OG0016153	1	1	1	1	1	1	1	1	1	9
OG0016155	1	1	1	1	1	1	1	1	1	9
OG0016156	1	1	1	1	1	1	1	1	1	9
OG0016157	1	1	1	1	1	1	1	1	1	9
OG0016158	1	1	1	1	1	1	1	1	1	9
OG0016159	1	1	1	1	1	1	1	1	1	9
OG0016160	1	1	1	1	1	1	1	1	1	9
OG0016162	1	1	1	1	1	1	1	1	1	9
OG0016163	1	1	1	1	1	1	1	1	1	9
OG0016165	1	1	1	1	1	1	1	1	1	9
OG0016166	1	1	1	1	1	1	1	1	1	9
OG0016167	1	1	1	1	1	1	1	1	1	9
OG0016168	1	1	1	1	1	1	1	1	1	9
OG0016169	1	1	1	1	1	1	1	1	1	9
OG0016170	1	1	1	1	1	1	1	1	1	9
OG0016171	1	1	1	1	1	1	1	1	1	9
OG0016172	1	1	1	1	1	1	1	1	1	9
OG0016173	1	1	1	1	1	1	1	1	1	9
OG0016174	1	1	1	1	1	1	1	1	1	9
OG0016175	1	1	1	1	1	1	1	1	1	9
OG0016176	1	1	1	1	1	1	1	1	1	9
OG0016177	1	1	1	1	1	1	1	1	1	9
OG0016178	1	1	1	1	1	1	1	1	1	9
OG0016180	1	1	1	1	1	1	1	1	1	9
OG0016181	1	1	1	1	1	1	1	1	1	9
OG0016182	1	1	1	1	1	1	1	1	1	9
OG0016183	1	1	1	1	1	1	1	1	1	9
OG0016184	1	1	1	1	1	1	1	1	1	9
OG0016185	1	1	1	1	1	1	1	1	1	9
OG0016186	1	1	1	1	1	1	1	1	1	9
OG0016187	1	1	1	1	1	1	1	1	1	9
OG0016188	1	1	1	1	1	1	1	1	1	9
OG0016189	1	1	1	1	1	1	1	1	1	9
OG0016190	1	1	1	1	1	1	1	1	1	9
OG0016192	1	1	1	1	1	1	1	1	1	9
OG0016193	1	1	1	1	1	1	1	1	1	9
OG0016194	1	1	1	1	1	1	1	1	1	9
OG0016195	1	1	1	1	1	1	1	1	1	9
OG0016196	1	1	1	1	1	1	1	1	1	9
OG0016197	1	1	1	1	1	1	1	1	1	9
OG0016198	1	1	1	1	1	1	1	1	1	9
OG0016199	1	1	1	1	1	1	1	1	1	9
OG0016200	1	1	1	1	1	1	1	1	1	9
OG0016202	1	1	1	1	1	1	1	1	1	9
OG0016203	1	1	1	1	1	1	1	1	1	9
OG0016204	1	1	1	1	1	1	1	1	1	9
OG0016206	1	1	1	1	1	1	1	1	1	9
OG0016207	1	1	1	1	1	1	1	1	1	9
OG0016208	1	1	1	1	1	1	1	1	1	9
OG0016210	1	1	1	1	1	1	1	1	1	9
OG0016211	1	1	1	1	1	1	1	1	1	9
OG0016212	1	1	1	1	1	1	1	1	1	9
OG0016213	1	1	1	1	1	1	1	1	1	9
OG0016214	1	1	1	1	1	1	1	1	1	9
OG0016215	1	1	1	1	1	1	1	1	1	9
OG0016216	1	1	1	1	1	1	1	1	1	9
OG0016218	1	1	1	1	1	1	1	1	1	9
OG0016219	1	1	1	1	1	1	1	1	1	9
OG0016220	1	1	1	1	1	1	1	1	1	9
OG0016221	1	1	1	1	1	1	1	1	1	9
OG0016222	1	1	1	1	1	1	1	1	1	9
OG0016223	1	1	1	1	1	1	1	1	1	9
OG0016224	1	1	1	1	1	1	1	1	1	9
OG0016225	1	1	1	1	1	1	1	1	1	9
OG0016226	1	1	1	1	1	1	1	1	1	9
OG0016227	1	1	1	1	1	1	1	1	1	9
OG0016228	1	1	1	1	1	1	1	1	1	9
OG0016229	1	1	1	1	1	1	1	1	1	9
OG0016230	1	1	1	1	1	1	1	1	1	9
OG0016232	1	1	1	1	1	1	1	1	1	9
OG0016233	1	1	1	1	1	1	1	1	1	9
OG0016234	1	1	1	1	1	1	1	1	1	9
OG0016235	1	1	1	1	1	1	1	1	1	9
OG0016236	1	1	1	1	1	1	1	1	1	9
OG0016237	1	1	1	1	1	1	1	1	1	9
OG0016238	1	1	1	1	1	1	1	1	1	9
OG0016239	1	1	1	1	1	1	1	1	1	9
OG0016240	1	1	1	1	1	1	1	1	1	9
OG0016241	1	1	1	1	1	1	1	1	1	9
OG0016242	1	1	1	1	1	1	1	1	1	9
OG0016243	1	1	1	1	1	1	1	1	1	9
OG0016244	1	1	1	1	1	1	1	1	1	9
OG0016245	1	1	1	1	1	1	1	1	1	9
OG0016246	1	1	1	1	1	1	1	1	1	9
OG0016247	1	1	1	1	1	1	1	1	1	9
OG0016248	1	1	1	1	1	1	1	1	1	9
OG0016249	1	1	1	1	1	1	1	1	1	9
OG0016250	1	1	1	1	1	1	1	1	1	9
OG0016251	1	1	1	1	1	1	1	1	1	9
OG0016252	1	1	1	1	1	1	1	1	1	9
OG0016254	1	1	1	1	1	1	1	1	1	9
OG0016256	1	1	1	1	1	1	1	1	1	9
OG0016257	1	1	1	1	1	1	1	1	1	9
OG0016258	1	1	1	1	1	1	1	1	1	9
OG0016260	1	1	1	1	1	1	1	1	1	9
OG0016261	1	1	1	1	1	1	1	1	1	9
OG0016263	1	1	1	1	1	1	1	1	1	9
OG0016264	1	1	1	1	1	1	1	1	1	9
OG0016265	1	1	1	1	1	1	1	1	1	9
[truncated: 481 more rows]
