# Supplementary material for: Comparative Genomics Reveal Phylogenetic Relationship and Chromosomal Evolutionary Events of Eight Cervidae Species
Source: Animals (Basel). 2024 Mar 30;14(7):1063. doi: 10.3390/ani14071063 (PMC11010878; doi:10.3390/ani14071063)
Supplement: Supplementary file 1 [file animals-14-01063-s001.zip › Table S5 The significant contracted olfactory receptor family in eight species of Cervidae .xlsx]

## Sheet: OR list
ovi
odorant binding	XP_020729969.1/XP_020736824.1/XP_020736825.1/XP_020736827.1/XP_020759524.1/XP_020759525.1/XP_020759526.1/XP_020759527.1/XP_020759528.1/XP_020759529.1/XP_020759536.1
detection of chemical stimulus involved in sensory perception of smell	XP_020725480.1/XP_020725483.1/XP_020725484.1/XP_020733154.1/XP_020733155.1/XP_020733163.1/XP_020733181.1/XP_020745778.1/XP_020745786.1/XP_020758825.1/XP_020770160.1
sensory perception of smell	XP_020736824.1/XP_020736825.1/XP_020736827.1/XP_020767931.1/XP_020767932.1/XP_020767935.1
mmu
sensory perception of smell	KAB0337617.1/KAB0337635.1/KAB0339435.1/KAB0339741.1/KAB0339893.1/KAB0340152.1/KAB0340677.1/KAB0341358.1/KAB0347191.1/KAB0347192.1/KAB0347194.1/KAB0347420.1/KAB0347421.1/KAB0347425.1/KAB0349452.1/KAB0349453.1/KAB0349454.1/KAB0349458.1/KAB0350081.1/KAB0351522.1/KAB0351523.1/KAB0351524.1/KAB0351525.1/KAB0351871.1/KAB0351872.1/KAB0351878.1/KAB0351981.1/KAB0358602.1/KAB0358783.1/KAB0360583.1/KAB036180…
odorant binding	KAB0339741.1/KAB0339893.1/KAB0340677.1/KAB0347191.1/KAB0347192.1/KAB0347194.1/KAB0351522.1/KAB0351523.1/KAB0351524.1/KAB0351525.1/KAB0360583.1/KAB0364193.1/KAB0364199.1/KAB0365885.1
detection of chemical stimulus involved in sensory perception of smell	KAB0340385.1/KAB0340389.1/KAB0340546.1/KAB0340548.1/KAB0351253.1/KAB0351254.1/KAB0352584.1/KAB0358602.1/KAB0358603.1/KAB0358612.1/KAB0365904.1
mre
odorant binding	KAB0336329.1/KAB0336379.1/KAB0336380.1/KAB0336493.1/KAB0336898.1/KAB0337092.1/KAB0337093.1/KAB0337311.1/KAB0337546.1/KAB0337910.1/KAB0338133.1/KAB0338688.1/KAB0338768.1/KAB0338803.1/KAB0338805.1/KAB0339105.1/KAB0339842.1/KAB0340105.1/KAB0340449.1/KAB0353351.1/KAB0353748.1/KAB0353749.1/KAB0354586.1/KAB0354587.1/KAB0354873.1/KAB0354877.1/KAB0355387.1/KAB0355388.1/KAB0355389.1/KAB0367408.1/KAB036741…
sensory perception of smell	KAB0336379.1/KAB0336380.1/KAB0336493.1/KAB0337092.1/KAB0337093.1/KAB0337176.1/KAB0338133.1/KAB0338688.1/KAB0339105.1/KAB0340313.1/KAB0340449.1/KAB0353544.1/KAB0353632.1/KAB0353748.1/KAB0353749.1/KAB0354019.1/KAB0371075.1/KAB0371076.1/KAB0371078.1/KAB0371082.1/KAB0372053.1/KAB0376302.1/KAB0376303.1/KAB0376304.1/KAB0376306.1/KAB0376307.1/KAB0376308.1/KAB0376309.1/KAB0376310.1/KAB0376655.1/KAB037665…
detection of chemical stimulus involved in sensory perception of smell	KAB0337176.1/KAB0337895.1/KAB0337899.1/KAB0338510.1/KAB0338803.1/KAB0338805.1/KAB0345898.1/KAB0353544.1/KAB0353632.1/KAB0354098.1/KAB0354099.1/KAB0354586.1/KAB0354587.1/KAB0354873.1/KAB0354877.1/KAB0355145.1/KAB0371380.1/KAB0376218.1/KAB0388015.1
rta
sensory perception of smell	CAI9153095.1/CAI9153096.1/CAI9153097.1/CAI9153099.1/CAI9153100.1/CAI9153102.1/CAI9153103.1/CAI9153116.1/CAI9153118.1/CAI9153119.1/CAI9153120.1/CAI9153190.1/CAI9153191.1/CAI9153192.1/CAI9153205.1/CAI9153573.1/CAI9153577.1/CAI9153578.1/CAI9153596.1/CAI9153603.1/CAI9153608.1/CAI9153610.1/CAI9153611.1/CAI9153612.1/CAI9153614.1/CAI9153615.1/CAI9153616.1/CAI9153677.1/CAI9153679.1/CAI9153680.1/CAI915657…
odorant binding	CAI9152641.1/CAI9152642.1/CAI9153099.1/CAI9153100.1/CAI9153102.1/CAI9153103.1/CAI9153577.1/CAI9153578.1/CAI9153579.1/CAI9153593.1/CAI9153595.1/CAI9153596.1/CAI9153603.1/CAI9153608.1/CAI9153610.1/CAI9153611.1/CAI9153612.1/CAI9153614.1/CAI9153615.1/CAI9153616.1/CAI9153677.1/CAI9153679.1/CAI9153680.1/CAI9156574.1/CAI9158671.1/CAI9159267.1/CAI9159268.1/CAI9159269.1/CAI9166429.1/CAI9166430.1/CAI916680…
cely
olfactory receptor activity	evm.model.chr12.1002/evm.model.chr12.1003/evm.model.chr12.1023/evm.model.chr12.297/evm.model.chr12.321/evm.model.chr12.328/evm.model.chr12.329/evm.model.chr12.360/evm.model.chr12.363/evm.model.chr12.441/evm.model.chr12.458/evm.model.chr12.810/evm.model.chr22.1008/evm.model.chr22.996/evm.model.chr22.997/evm.model.chr23.185/evm.model.chr23.191/evm.model.chr2.406/evm.model.chr2.477/evm.model.chr2.47…
G protein-coupled receptor activity	evm.model.chr11.421/evm.model.chr1.1503/evm.model.chr12.1002/evm.model.chr12.1003/evm.model.chr12.1023/evm.model.chr12.200/evm.model.chr12.297/evm.model.chr12.321/evm.model.chr12.328/evm.model.chr12.329/evm.model.chr12.360/evm.model.chr12.363/evm.model.chr12.441/evm.model.chr12.458/evm.model.chr12.810/evm.model.chr13.804/evm.model.chr17.179/evm.model.chr22.1008/evm.model.chr22.996/evm.model.chr22…
sensory perception of smell	evm.model.chr12.1002/evm.model.chr12.1003/evm.model.chr12.1023/evm.model.chr12.321/evm.model.chr12.328/evm.model.chr12.329/evm.model.chr12.458/evm.model.chr22.996/evm.model.chr22.997/evm.model.chr23.185/evm.model.chr23.191/evm.model.chr2.406/evm.model.chr2.477/evm.model.chr29.849/evm.model.chr29.910/evm.model.chr5.421/evm.model.chr5.436/evm.model.chr5.441/evm.model.chr9.906/evm.model.scaffold2675…
cni
olfactory receptor activity	GWHPANOY002768/GWHPANOY002770/GWHPANOY002779/GWHPANOY002796/GWHPANOY002800/GWHPANOY002801/GWHPANOY002802/GWHPANOY002803/GWHPANOY002851/GWHPANOY002861/GWHPANOY002862/GWHPANOY003146/GWHPANOY003150/GWHPANOY003213/GWHPANOY003244/GWHPANOY003247/GWHPANOY003257/GWHPANOY003258/GWHPANOY003274/GWHPANOY003275/GWHPANOY003279/GWHPANOY003280/GWHPANOY003281/GWHPANOY003282/GWHPANOY003283/GWHPANOY003287/GWHPANOY0…
odorant binding	GWHPANOY002768/GWHPANOY002770/GWHPANOY003213/GWHPANOY003257/GWHPANOY003258/GWHPANOY003279/GWHPANOY003281/GWHPANOY003282/GWHPANOY003283/GWHPANOY003290/GWHPANOY006385/GWHPANOY006386/GWHPANOY010728/GWHPANOY010729/GWHPANOY010730/GWHPANOY010731/GWHPANOY012185/GWHPANOY012197/GWHPANOY012198/GWHPANOY012199/GWHPANOY014096
CEL
odorant binding	XP_043726413.1/XP_043726626.1/XP_043726691.1/XP_043726943.1/XP_043727934.1/XP_043728173.1/XP_043728507.1/XP_043728720.1/XP_043729511.1/XP_043729599.1/XP_043729859.1/XP_043729989.1/XP_043730127.1/XP_043730392.1/XP_043730401.1/XP_043730438.1/XP_043732326.1/XP_043734087.1/XP_043734188.1/XP_043734604.1/XP_043735000.1/XP_043735007.1/XP_043735013.1/XP_043735020.1/XP_043735241.1/XP_043735316.1/XP_043735…
sensory perception of smell	XP_043726626.1/XP_043727513.1/XP_043727934.1/XP_043728173.1/XP_043728507.1/XP_043728720.1/XP_043729469.1/XP_043729599.1/XP_043730392.1/XP_043730401.1/XP_043730438.1/XP_043730848.1/XP_043730860.1/XP_043730864.1/XP_043730871.1/XP_043730881.1/XP_043730890.1/XP_043730896.1/XP_043730898.1/XP_043730904.1/XP_043730910.1/XP_043730919.1/XP_043730927.1/XP_043730936.1/XP_043731828.1/XP_043734867.1/XP_043734…
cca
detection of chemical stimulus involved in sensory perception of smell	XP_043337818.1/XP_043337822.1/XP_043337823.1
the genome of white-tail deer (Ovi) is the scaffold-level, we can not provide the chromosomal position of ORs.

## Sheet: OR_RTA
rta_odorant_binding
Chr1	CAI9152641.1	117792022	117792936
Chr1	CAI9152642.1	117803457	117804395
Chr10	CAI9153099.1	43725589	43737023
Chr10	CAI9153100.1	43762491	43836018
Chr10	CAI9153102.1	43879196	43880137
Chr10	CAI9153103.1	43906808	43936196
Chr10	CAI9153577.1	75214469	75258470
Chr10	CAI9153578.1	75284858	75294383
Chr10	CAI9153579.1	75322070	75322999
Chr10	CAI9153593.1	75786384	75787316
Chr10	CAI9153595.1	75792696	75793625
Chr10	CAI9153596.1	75821272	75830795
Chr10	CAI9153603.1	76275159	76276157
Chr10	CAI9153608.1	76626115	76638046
Chr10	CAI9153610.1	76742403	76743350
Chr10	CAI9153611.1	76752154	76753116
Chr10	CAI9153612.1	76767336	76851686
Chr10	CAI9153614.1	76888065	76889006
Chr10	CAI9153615.1	76907939	77001647
Chr10	CAI9153616.1	77014843	77015791
Chr10	CAI9153677.1	78761437	78762369
Chr10	CAI9153679.1	78805617	78858279
Chr10	CAI9153680.1	78870164	78871102
Chr14	CAI9156574.1	66925160	66931259
Chr18	CAI9158671.1	1274087	1274893
Chr19	CAI9159267.1	6323472	6428311
Chr19	CAI9159268.1	6439193	6440131
Chr19	CAI9159269.1	6452019	6474818
Chr25	CAI9166429.1	42104559	42105500
Chr25	CAI9166430.1	42125219	42126160
Chr26	CAI9166804.1	33401974	33421885
Chr26	CAI9166814.1	33567230	33568156
Chr26	CAI9166815.1	33584195	33601635
Chr26	CAI9166816.1	33615554	33616486
Chr26	CAI9166817.1	33632201	33633133
Chr26	CAI9166818.1	33644223	33678666
Chr26	CAI9166824.1	33804869	33805801
Chr26	CAI9166825.1	33817023	33817949
Chr26	CAI9166826.1	33823657	33833989
Chr26	CAI9166827.1	33867211	33868140
Chr26	CAI9166833.1	34071443	34072375
Chr26	CAI9166841.1	34275500	34330907
Chr26	CAI9166842.1	34341294	34342220
Chr26	CAI9166844.1	34377729	34431101
Chr26	CAI9166845.1	34444685	34445632
Chr27	CAI9167489.1	3706520	3707461
Chr28	CAI9168676.1	31743046	31831510
Chr28	CAI9168678.1	31849165	31850091
Chr28	CAI9168679.1	31862964	31975365
Chr29	CAI9169090.1	852955	866628
Chr29	CAI9169285.1	39907003	39907926
Chr31	CAI9171531.1	8692985	8693923
ChrX	CAI9180065.1	3047285	3052887
rta_sensory
Chr10	CAI9153095.1	43608646	43609590
Chr10	CAI9153096.1	43622194	43623138
Chr10	CAI9153097.1	43633696	43650280
Chr10	CAI9153099.1	43725589	43737023
Chr10	CAI9153100.1	43762491	43836018
Chr10	CAI9153102.1	43879196	43880137
Chr10	CAI9153103.1	43906808	43936196
Chr10	CAI9153116.1	44737582	44811999
Chr10	CAI9153118.1	44854523	44855467
Chr10	CAI9153119.1	44905352	44906296
Chr10	CAI9153120.1	44922379	44923335
Chr10	CAI9153190.1	46626851	46721757
Chr10	CAI9153191.1	46739840	46769684
Chr10	CAI9153192.1	46801969	46802907
Chr10	CAI9153205.1	47267355	47358085
Chr10	CAI9153573.1	74964781	74965704
Chr10	CAI9153577.1	75214469	75258470
Chr10	CAI9153578.1	75284858	75294383
Chr10	CAI9153596.1	75821272	75830795
Chr10	CAI9153603.1	76275159	76276157
Chr10	CAI9153608.1	76626115	76638046
Chr10	CAI9153610.1	76742403	76743350
Chr10	CAI9153611.1	76752154	76753116
Chr10	CAI9153612.1	76767336	76851686
Chr10	CAI9153614.1	76888065	76889006
Chr10	CAI9153615.1	76907939	77001647
Chr10	CAI9153616.1	77014843	77015791
Chr10	CAI9153677.1	78761437	78762369
Chr10	CAI9153679.1	78805617	78858279
Chr10	CAI9153680.1	78870164	78871102
Chr14	CAI9156574.1	66925160	66931259
Chr18	CAI9158671.1	1274087	1274893
Chr18	CAI9159080.1	58637301	58637912
Chr19	CAI9159187.1	3960805	3961731
Chr19	CAI9159188.1	4001296	4002219
Chr19	CAI9159193.1	4091647	4092573
Chr19	CAI9159195.1	4123325	4124251
Chr19	CAI9159267.1	6323472	6428311
Chr19	CAI9159268.1	6439193	6440131
Chr19	CAI9159269.1	6452019	6474818
Chr24	CAI9164924.1	4638479	4726329
Chr24	CAI9164925.1	4740001	4846612
Chr24	CAI9164928.1	4925860	5015374
Chr24	CAI9164929.1	5042161	5054239
Chr24	CAI9164930.1	5106051	5106986
Chr25	CAI9166421.1	41779699	41780637
Chr26	CAI9166765.1	31344246	31759459
Chr26	CAI9166804.1	33401974	33421885
Chr26	CAI9166814.1	33567230	33568156
Chr26	CAI9166815.1	33584195	33601635
Chr26	CAI9166816.1	33615554	33616486
Chr26	CAI9166817.1	33632201	33633133
Chr26	CAI9166818.1	33644223	33678666
Chr26	CAI9166824.1	33804869	33805801
Chr26	CAI9166825.1	33817023	33817949
Chr26	CAI9166826.1	33823657	33833989
Chr26	CAI9166827.1	33867211	33868140
Chr26	CAI9166833.1	34071443	34072375
Chr26	CAI9166841.1	34275500	34330907
Chr26	CAI9166842.1	34341294	34342220
Chr26	CAI9166844.1	34377729	34431101
Chr26	CAI9166845.1	34444685	34445632
Chr27	CAI9167489.1	3706520	3707461
Chr27	CAI9168114.1	57038229	57096677
Chr27	CAI9168115.1	57143074	57167732
Chr3	CAI9169651.1	12610219	12611172
Chr3	CAI9169773.1	16793120	16862689
Chr3	CAI9169782.1	17177165	17178094
Chr3	CAI9169783.1	17182371	17183297
Chr31	CAI9171531.1	8692985	8693923
Chr4	CAI9173892.1	3067801	3068727
Chr8	CAI9178430.1	1418984	1471238
ChrX	CAI9180065.1	3047285	3052887

## Sheet: OR_MMU
MMU DETECTION
MMU DETECTION
VCEA01000320.1	KAB0340385.1	2607	3569
VCEA01000318.1	KAB0340389.1	28241	29203
VCEA01000199.1	KAB0340546.1	10303	11268
VCEA01000198.1	KAB0340548.1	28241	29206
Chr2	KAB0351253.1	34396067	34397011
Chr2	KAB0351254.1	34384258	34385187
Chr2	KAB0352584.1	598739042	598740004
Chr1	KAB0358602.1	664252386	664253345
Chr1	KAB0358603.1	664269228	664270184
Chr1	KAB0358612.1	664275815	664276771
Chr1	KAB0365904.1	664288557	664289516
MMU ORDORANT
VCEA01001192.1	KAB0339741.1	5911	6820
VCEA01000950.1	KAB0339893.1	13556	14500
VCEA01000096.1	KAB0340677.1	24057	24881
Chr2	KAB0347191.1	33120	34793
Chr2	KAB0347192.1	40358	42703
Chr2	KAB0347194.1	8275	9225
Chr2	KAB0351522.1	607515	608462
Chr2	KAB0351523.1	589225	590172
Chr2	KAB0351524.1	562442	563402
Chr2	KAB0351525.1	573418	574389
Chr1	KAB0360583.1	669917570	669918475
Chr1	KAB0364193.1	562265667	562266605
Chr1	KAB0364199.1	562305202	562306143
Chr1	KAB0365885.1	707473985	707474929
MMU SENSORY
VCEA01008090.1	KAB0337617.1	3	935
VCEA01008019.1	KAB0337635.1	3	935
VCEA01001730.1	KAB0339435.1	5624	6547
VCEA01001192.1	KAB0339741.1	5911	6820
VCEA01000950.1	KAB0339893.1	13556	14500
VCEA01000554.1	KAB0340152.1	11936	12862
VCEA01000096.1	KAB0340677.1	24057	24881
Chr3_X	KAB0341358.1	370307164	370308114
Chr2	KAB0347191.1	33120	34793
Chr2	KAB0347192.1	40358	42703
Chr2	KAB0347194.1	8275	9225
Chr2	KAB0347420.1	624910196	624911134
Chr2	KAB0347421.1	624963789	624964724
Chr2	KAB0347425.1	625037679	625038617
Chr2	KAB0349452.1	625151668	625152612
Chr2	KAB0349453.1	625189215	625190159
Chr2	KAB0349454.1	625129913	625130848
Chr2	KAB0349458.1	625205947	625206891
Chr2	KAB0350081.1	625273276	625274214
Chr2	KAB0351522.1	607515	608462
Chr2	KAB0351523.1	589225	590172
Chr2	KAB0351524.1	562442	563402
Chr2	KAB0351525.1	573418	574389
Chr2	KAB0351871.1	32553673	32554707
Chr2	KAB0351872.1	32784748	32785686
Chr2	KAB0351878.1	32461453	32462391
Chr2	KAB0351981.1	624684270	624685208
Chr1	KAB0358602.1	664252386	664253345
Chr1	KAB0358783.1	562005206	562006138
Chr1	KAB0360583.1	669917570	669918475
Chr1	KAB0361808.1	215727783	215728718
Chr1	KAB0363091.1	215756063	215756998
Chr1	KAB0363922.1	326423923	326424849
Chr1	KAB0363928.1	326505765	326506688
Chr1	KAB0364193.1	562265667	562266605
Chr1	KAB0364199.1	562305202	562306143
Chr1	KAB0364755.1	215765851	215766789
Chr1	KAB0364756.1	215787889	215788839
Chr1	KAB0365885.1	707473985	707474929

## Sheet: OR_MRE
MRE DETECTION
VCEB01015807.1	KAB0337176.1	2034	2684
VCEB01010809.1	KAB0337895.1	2223	3155
VCEB01010766.1	KAB0337899.1	3521	4453
VCEB01008265.1	KAB0338510.1	3	953
VCEB01007431.1	KAB0338803.1	5971	6753
VCEB01007430.1	KAB0338805.1	79	861
VCEB01002936.1	KAB0345898.1	11372	12310
VCEB01000739.1	KAB0353544.1	24836	25789
VCEB01000602.1	KAB0353632.1	26445	27398
VCEB01000050.1	KAB0354098.1	13578	14507
VCEB01000050.1	KAB0354099.1	80737	81630
Chr22	KAB0354586.1	28121381	28122307
Chr22	KAB0354587.1	28167024	28167950
Chr22	KAB0354873.1	28104093	28105019
Chr22	KAB0354877.1	28082348	28083274
Chr22	KAB0355145.1	29340241	29341179
Chr10	KAB0371380.1	42127606	42128526
Chr6	KAB0376218.1	100596265	100597197
Chr1	KAB0388015.1	97087753	97088646
MRE ORDORANT
VCEB01027329.1	KAB0336329.1	77	1104
VCEB01026551.1	KAB0336379.1	116	1083
VCEB01026550.1	KAB0336380.1	100	1067
VCEB01024949.1	KAB0336493.1	432	1220
VCEB01018997.1	KAB0336898.1	2	817
VCEB01016536.1	KAB0337092.1	88	1008
VCEB01016535.1	KAB0337093.1	1511	2431
VCEB01014439.1	KAB0337311.1	572	1504
VCEB01012632.1	KAB0337546.1	100	1020
VCEB01010718.1	KAB0337910.1	1914	2864
VCEB01009595.1	KAB0338133.1	2306	3271
VCEB01007748.1	KAB0338688.1	4834	5799
VCEB01007523.1	KAB0338768.1	5297	6223
VCEB01007431.1	KAB0338803.1	5971	6753
VCEB01007430.1	KAB0338805.1	79	861
VCEB01006735.1	KAB0339105.1	2117	3046
VCEB01005342.1	KAB0339842.1	3412	5206
VCEB01004946.1	KAB0340105.1	7853	9263
VCEB01004593.1	KAB0340449.1	2407	3357
VCEB01001126.1	KAB0353351.1	8857	9786
VCEB01000450.1	KAB0353748.1	8458	9390
VCEB01000450.1	KAB0353749.1	29965	30897
Chr22	KAB0354586.1	28121381	28122307
Chr22	KAB0354587.1	28167024	28167950
Chr22	KAB0354873.1	28104093	28105019
Chr22	KAB0354877.1	28082348	28083274
Chr18	KAB0355387.1	38470213	38471136
Chr18	KAB0355388.1	38489741	38490661
Chr18	KAB0355389.1	38501105	38502025
Chr17	KAB0367408.1	205130	206095
Chr17	KAB0367411.1	154411	156802
Chr19	KAB0368781.1	61338682	61350607
Chr10	KAB0370747.1	74518201	74519139
Chr10	KAB0371075.1	73811886	73812824
Chr10	KAB0371076.1	73799031	73799975
Chr10	KAB0371078.1	73822394	73823332
Chr10	KAB0371082.1	73755247	73756191
ChrX	KAB0372053.1	5121337	5125224
Chr5	KAB0376302.1	25874841	25876187
Chr5	KAB0376303.1	25864151	25865080
Chr5	KAB0376304.1	25629882	25630814
Chr5	KAB0376306.1	25441874	25442806
Chr5	KAB0376307.1	25416101	25418215
Chr5	KAB0376308.1	25816957	25817889
Chr5	KAB0376309.1	25809946	25810878
Chr5	KAB0376310.1	25778264	25779196
Chr5	KAB0376655.1	26136995	26137954
Chr5	KAB0376656.1	26211000	26211929
Chr5	KAB0376658.1	26048216	26049148
Chr5	KAB0376761.1	25974028	25974975
Chr5	KAB0377157.1	25232646	25233578
Chr5	KAB0377161.1	25012796	25013719
Chr5	KAB0377174.1	25614902	25615822
Chr5	KAB0377176.1	25897481	25899699
Chr5	KAB0377496.1	24785692	24786624
Chr5	KAB0377497.1	24781246	24782064
Chr4	KAB0378822.1	110990905	110991840
Chr4	KAB0378824.1	110944841	110945806
Chr4	KAB0378825.1	110956189	110957127
Chr3	KAB0380141.1	191974299	191976086
MRE SENSORY
VCEB01026551.1	KAB0336379.1	116	1083
VCEB01026550.1	KAB0336380.1	100	1067
VCEB01024949.1	KAB0336493.1	432	1220
VCEB01016536.1	KAB0337092.1	88	1008
VCEB01016535.1	KAB0337093.1	1511	2431
VCEB01015807.1	KAB0337176.1	2034	2684
VCEB01009595.1	KAB0338133.1	2306	3271
VCEB01007748.1	KAB0338688.1	4834	5799
VCEB01006735.1	KAB0339105.1	2117	3046
VCEB01004726.1	KAB0340313.1	3624	4553
VCEB01004593.1	KAB0340449.1	2407	3357
VCEB01000739.1	KAB0353544.1	24836	25789
VCEB01000602.1	KAB0353632.1	26445	27398
VCEB01000450.1	KAB0353748.1	8458	9390
VCEB01000450.1	KAB0353749.1	29965	30897
VCEB01000084.1	KAB0354019.1	77632	78561
Chr10	KAB0371075.1	73811886	73812824
Chr10	KAB0371076.1	73799031	73799975
Chr10	KAB0371078.1	73822394	73823332
Chr10	KAB0371082.1	73755247	73756191
ChrX	KAB0372053.1	5121337	5125224
Chr5	KAB0376302.1	25874841	25876187
Chr5	KAB0376303.1	25864151	25865080
Chr5	KAB0376304.1	25629882	25630814
Chr5	KAB0376306.1	25441874	25442806
Chr5	KAB0376307.1	25416101	25418215
Chr5	KAB0376308.1	25816957	25817889
Chr5	KAB0376309.1	25809946	25810878
Chr5	KAB0376310.1	25778264	25779196
Chr5	KAB0376655.1	26136995	26137954
Chr5	KAB0376656.1	26211000	26211929
Chr5	KAB0376658.1	26048216	26049148
Chr5	KAB0376761.1	25974028	25974975
Chr5	KAB0377157.1	25232646	25233578
Chr5	KAB0377161.1	25012796	25013719
Chr5	KAB0377174.1	25614902	25615822
Chr5	KAB0377176.1	25897481	25899699
Chr5	KAB0377496.1	24785692	24786624
Chr5	KAB0377497.1	24781246	24782064
Chr4	KAB0378822.1	110990905	110991840
Chr4	KAB0378824.1	110944841	110945806
Chr4	KAB0378825.1	110956189	110957127
Chr1	KAB0386813.1	92238853	92239782
Chr1	KAB0387134.1	91953495	91954424

## Sheet: OR_CEL
CEL ODORANT
Chr1	XP_043726413.1	91318220	91319155
Chr1	XP_043726626.1	91342739	91343677
Chr1	XP_043726691.1	91359459	91360846
Chr1	XP_043726943.1	91370548	91374244
Chr1	XP_043727934.1	91502244	91503200
Chr1	XP_043728173.1	91539820	91540776
Chr1	XP_043728507.1	93017689	93018645
Chr1	XP_043728720.1	93047523	93048479
Chr1	XP_043729511.1	93179853	93181513
Chr1	XP_043729599.1	93197579	93198517
Chr1	XP_043729859.1	93222099	93223034
Chr1	XP_043729989.1	93227611	93228540
Chr1	XP_043730127.1	93242162	93243094
Chr2	XP_043730392.1	22626561	22652320
Chr2	XP_043730401.1	22647670	22652320
Chr2	XP_043730438.1	23080317	23081249
Chr20	XP_043732326.1	138793680	138794642
Chr3	XP_043734087.1	2228990	2237196
Chr20	XP_043734188.1	138803841	138804779
Chr20	XP_043734604.1	138815414	138816352
Chr1	XP_043735000.1	97508083	97509024
Chr1	XP_043735007.1	97527150	97528088
Chr1	XP_043735013.1	97560344	97561285
Chr1	XP_043735020.1	97575214	97576155
Chr1	XP_043735241.1	97623373	97624314
Chr1	XP_043735316.1	97643825	97644763
Chr1	XP_043735445.1	97673816	97674757
Chr1	XP_043735586.1	97688357	97689298
Chr1	XP_043735730.1	97705979	97706917
Chr24	XP_043742426.1	12678683	12700278
Chr24	XP_043742596.1	12656109	12657946
Chr24	XP_043742597.1	12657008	12657946
Chr24	XP_043742598.1	12655716	12657946
Chr24	XP_043742758.1	12622070	12630245
Chr24	XP_043742759.1	12668682	12669647
Chr25	XP_043743380.1	66293259	66299520
Chr26	XP_043744449.1	11503877	11504815
Chr26	XP_043744494.1	11491082	11492020
Chr31	XP_043748595.1	41455080	41456003
Chr31	XP_043748596.1	41754388	41755317
Chr31	XP_043748598.1	41808569	41809534
Chr31	XP_043748848.1	41552286	41553212
Chr31	XP_043748849.1	41463265	41464185
Chr31	XP_043748867.1	41861213	41862368
Chr31	XP_043748912.1	41528960	41529910
Chr31	XP_043748936.1	41651154	41652083
Chr31	XP_043748948.1	41570639	41571577
Chr31	XP_043748950.1	41576364	41577314
Chr31	XP_043748951.1	41669907	41670854
Chr31	XP_043748962.1	41683196	41684134
Chr31	XP_043748982.1	41443431	41444346
Chr31	XP_043748983.1	41474843	41475763
Chr31	XP_043748984.1	41788413	41789342
Chr31	XP_043749004.1	41733837	41734763
Chr31	XP_043749005.1	41745046	41745972
Chr31	XP_043749021.1	41821970	41822896
Chr31	XP_043749086.1	41616303	41630629
Chr31	XP_043749087.1	41640487	41641416
Chr31	XP_043749088.1	41601163	41602092
Chr31	XP_043749091.1	41586618	41587589
Chr31	XP_043749092.1	41621291	41622256
Chr32	XP_043749306.1	9635885	9636862
Chr32	XP_043749341.1	9238472	9239374
ChrX	XP_043752952.1	176972525	177000070
Chr1	XP_043756201.1	57760819	57764069
Chr1	XP_043756287.1	57760819	57761751
Chr1	XP_043756410.1	57770573	57771502
Chr1	XP_043756516.1	57793547	57794479
Chr1	XP_043756596.1	57807288	57808232
Chr1	XP_043756650.1	57833147	57834079
Chr1	XP_043756663.1	57851986	57852924
Chr5	XP_043756686.1	73856295	73858207
Chr1	XP_043756718.1	57874544	57875476
Chr1	XP_043756788.1	57928234	57929166
Chr5	XP_043756792.1	73648471	73649418
Chr5	XP_043756794.1	73775391	73776320
Chr1	XP_043756876.1	57936621	57937562
Chr1	XP_043756966.1	57954457	57955401
Chr1	XP_043757086.1	57981749	57982687
Chr1	XP_043757176.1	57997542	57998480
Chr6	XP_043762833.1	48508889	48509833
Chr7	XP_043764717.1	29686862	29687815
Chr7	XP_043764718.1	29694138	29695082
Chr7	XP_043764719.1	29701832	29702767
Chr7	XP_043764721.1	29714261	29715208
Chr7	XP_043764723.1	29731612	29732538
Chr7	XP_043764724.1	29755472	29756398
Chr7	XP_043764725.1	29775877	29776803
Chr7	XP_043764726.1	29794947	29795894
Chr1	XP_043768171.1	92222790	92223755
Chr1	XP_043768196.1	92463464	92464422
Chr1	XP_043768220.1	92243675	92244628
Chr1	XP_043768288.1	92122517	92123464
Chr1	XP_043768298.1	92158592	92159539
Chr1	XP_043768311.1	92174167	92175114
Chr1	XP_043768337.1	91855121	91856065
Chr1	XP_043768361.1	92351308	92352249
Chr1	XP_043768387.1	92491098	92492039
Chr1	XP_043768410.1	92478517	92479458
Chr1	XP_043768423.1	92613396	92614334
Chr1	XP_043768434.1	92105987	92106925
Chr1	XP_043768470.1	92629956	92630888
Chr1	XP_043768491.1	92410239	92411171
Chr1	XP_043768504.1	92549780	92550709
Chr1	XP_043768556.1	92403237	92404160
Chr1	XP_043768634.1	92196329	92197345
Chr1	XP_043768661.1	92290945	92291892
Chr1	XP_043768741.1	94260899	94261858
Chr1	XP_043768766.1	94460388	94461341
Chr1	XP_043768778.1	94470432	94471385
Chr1	XP_043768818.1	94309130	94310077
Chr1	XP_043768829.1	94289366	94290313
Chr1	XP_043768864.1	94556133	94557080
Chr1	XP_043768902.1	94230788	94231729
Chr1	XP_043768918.1	94243392	94244333
Chr1	XP_043768938.1	94125042	94125980
Chr1	XP_043768958.1	94603506	94604444
Chr1	XP_043768979.1	94176865	94177802
Chr1	XP_043769038.1	94109032	94110037
Chr1	XP_043769046.1	94315251	94316183
Chr1	XP_043769119.1	94189031	94189959
Chr1	XP_043769363.1	94518294	94519310
Chr1	XP_043769385.1	94491711	94492664
Chr1	XP_043769412.1	94425580	94426527
Chr1	XP_043769473.1	94900265	94901197
Chr1	XP_043771078.1	57894373	57895335
Chr1	XP_043772341.1	91252777	91254136
Chr1	XP_043772369.1	91282520	91283470
Chr1	XP_043772383.1	91289641	91298091
Chr1	XP_043772409.1	91449436	91453098
Chr1	XP_043772415.1	91462697	91463695
Chr1	XP_043772428.1	91479157	91481390
Chr1	XP_043772495.1	91874459	91875403
Chr1	XP_043772528.1	92180264	92181193
Chr1	XP_043772555.1	92231317	92234770
Chr1	XP_043772564.1	92328825	92329784
Chr1	XP_043772589.1	92386830	92387789
Chr1	XP_043772616.1	92451928	92452899
Chr1	XP_043772656.1	92577088	92578032
Chr1	XP_043772820.1	93069300	93071533
Chr1	XP_043772834.1	93086987	93087985
Chr1	XP_043772848.1	93100198	93101238
Chr1	XP_043772915.1	93259144	93260094
Chr1	XP_043772934.1	93287052	93294048
Chr1	XP_043773122.1	94161374	94162318
Chr1	XP_043773131.1	94275425	94276411
Chr1	XP_043773145.1	94338729	94339688
Chr1	XP_043773152.1	94387220	94388179
Chr1	XP_043773166.1	94480612	94481687
Chr1	XP_043773179.1	94505141	94506216
Chr1	XP_043773189.1	94534545	94535474
Chr1	XP_043773212.1	94832111	94833055
Chr1	XP_043773279.1	95166528	95167472
Chr2	XP_043776011.1	22569942	22570955
Chr2	XP_043776020.1	22567641	22570939
Chr2	XP_043776085.1	22695296	22696225
Chr2	XP_043776093.1	22705984	22707466
Chr2	XP_043776099.1	22737190	22738122
Chr2	XP_043776109.1	22744283	22745227
Chr2	XP_043776158.1	22835334	22836305
Chr2	XP_043776163.1	22841611	22842583
Chr2	XP_043776189.1	22853034	22853995
Chr2	XP_043776196.1	22866114	22867082
Chr2	XP_043776204.1	22887851	22888813
Chr2	XP_043776211.1	22919672	22920604
Chr2	XP_043776218.1	22933955	22934893
Chr2	XP_043776247.1	23010578	23011537
Chr2	XP_043776309.1	23148144	23149079
Chr2	XP_043776352.1	23207005	23208436
Chr2	XP_043776364.1	23227214	23228146
Chr2	XP_043776374.1	23233517	23234443
Chr2	XP_043776396.1	23285589	23286558
Chr2	XP_043776406.1	23291355	23292314
Chr2	XP_043776418.1	23310246	23311208
Chr2	XP_043776432.1	23320155	23321123
Chr2	XP_043776454.1	23340301	23341239
Chr2	XP_043776487.1	23392559	23393488
Chr2	XP_043776499.1	23404575	23405507
Chr2	XP_043776523.1	23427840	23428772
Chr2	XP_043776544.1	23440349	23441275
Chr2	XP_043776568.1	23457992	23458924
Chr2	XP_043776582.1	23468707	23469633
Chr2	XP_043776592.1	23483449	23490537
Chr2	XP_043776616.1	23503675	23504634
Chr2	XP_043776652.1	23611402	23612340
Chr2	XP_043776846.1	23871420	23872352
Chr2	XP_043777048.1	48370307	48371248
Chr2	XP_043777059.1	48402409	48403347
Chr2	XP_043777373.1	22684144	22685100
Chr2	XP_043777432.1	23619374	23620339
Chr2	XP_043777781.1	48431123	48432744
Chr1	XP_043783887.1	91299445	91300377
CEL SENSORY
Chr1	XP_043726626.1	91342739	91343677
Chr18	XP_043727513.1	125488258	125489181
Chr1	XP_043727934.1	91502244	91503200
Chr1	XP_043728173.1	91539820	91540776
Chr1	XP_043728507.1	93017689	93018645
Chr1	XP_043728720.1	93047523	93048479
Chr18	XP_043729469.1	125573416	125574342
Chr1	XP_043729599.1	93197579	93198517
Chr2	XP_043730392.1	22626561	22652320
Chr2	XP_043730401.1	22647670	22652320
Chr2	XP_043730438.1	23080317	23081249
Chr2	XP_043730848.1	25226081	25647396
Chr2	XP_043730860.1	25226080	25647396
Chr2	XP_043730864.1	25226082	25647396
Chr2	XP_043730871.1	25226080	25647396
Chr2	XP_043730881.1	25226081	25647396
Chr2	XP_043730890.1	25226082	25647396
Chr2	XP_043730896.1	25226082	25647396
Chr2	XP_043730898.1	25226083	25647396
Chr2	XP_043730904.1	25226082	25647396
Chr2	XP_043730910.1	25226082	25647396
Chr2	XP_043730919.1	25341337	25647396
Chr2	XP_043730927.1	25296159	25647396
Chr2	XP_043730936.1	25466703	25647396
Chr1	XP_043731828.1	93589210	93590136
Chr3	XP_043734867.1	55407770	55408708
Chr3	XP_043734875.1	55417575	55418705
Chr3	XP_043734890.1	55482341	55483276
Chr3	XP_043734901.1	55507373	55508308
Chr3	XP_043734915.1	55515042	55515980
Chr3	XP_043734927.1	55544038	55544976
Chr3	XP_043734947.1	55639588	55640526
Chr3	XP_043734959.1	55658523	55659464
Chr3	XP_043734971.1	55690831	55691772
Chr3	XP_043734982.1	55711816	55712754
Chr3	XP_043734995.1	55729653	55730603
Chr3	XP_043734998.1	55745171	55746135
Chr3	XP_043735212.1	55385452	55386402
Chr22	XP_043736766.1	59557021	59557982
Chr22	XP_043736768.1	59952939	59953889
Chr22	XP_043737392.1	59536695	59537639
Chr22	XP_043737469.1	59471530	59472474
Chr22	XP_043737668.1	59433889	59434827
Chr22	XP_043737669.1	59650023	59650958
Chr22	XP_043737714.1	59489305	59490249
Chr22	XP_043737715.1	59703270	59704217
Chr22	XP_043737725.1	59840303	59841238
Chr22	XP_043737784.1	59940299	59941237
Chr1	XP_043738751.1	60236402	60237358
Chr24	XP_043741148.1	12238300	12239226
Chr24	XP_043741179.1	12148975	12149898
Chr24	XP_043742426.1	12678683	12700278
Chr24	XP_043742596.1	12656109	12657946
Chr24	XP_043742597.1	12657008	12657946
Chr24	XP_043742598.1	12655716	12657946
Chr24	XP_043742758.1	12622070	12630245
Chr24	XP_043742759.1	12668682	12669647
Chr25	XP_043743380.1	66293259	66299520
Chr26	XP_043744494.1	11491082	11492020
Chr29	XP_043747406.1	57518461	57523308
Chr30	XP_043748124.1	1983550	1984500
Chr32	XP_043749306.1	9635885	9636862
Chr32	XP_043749341.1	9238472	9239374
Chr32	XP_043749873.1	9418332	9419258
Chr33	XP_043749957.1	29508579	29710178
Chr33	XP_043749958.1	29508579	29710179
Chr33	XP_043749959.1	29508579	29710178
Chr33	XP_043749960.1	29508579	29710178
Chr33	XP_043749961.1	29508579	29710178
Chr33	XP_043749962.1	29508579	29710179
ChrX	XP_043752952.1	176972525	177000070
Chr1	XP_043755203.1	57643577	57644521
Chr1	XP_043755313.1	57658013	57658957
Chr1	XP_043755448.1	57669389	57670333
Chr1	XP_043755578.1	57675416	57676360
Chr1	XP_043755709.1	57685668	57686621
Chr1	XP_043755843.1	57697366	57698309
Chr1	XP_043756410.1	57770573	57771502
Chr1	XP_043756516.1	57793547	57794479
Chr1	XP_043756596.1	57807288	57808232
Chr1	XP_043756650.1	57833147	57834079
Chr1	XP_043756663.1	57851986	57852924
Chr1	XP_043756718.1	57874544	57875476
Chr1	XP_043756788.1	57928234	57929166
Chr5	XP_043756792.1	73648471	73649418
Chr5	XP_043756794.1	73775391	73776320
Chr1	XP_043756876.1	57936621	57937562
Chr1	XP_043756966.1	57954457	57955401
Chr1	XP_043757086.1	57981749	57982687
Chr1	XP_043757176.1	57997542	57998480
Chr1	XP_043757938.1	58813444	58814406
Chr1	XP_043758070.1	58848008	58848961
Chr1	XP_043758332.1	58893133	58894077
Chr1	XP_043758442.1	58941970	58942914
Chr1	XP_043760384.1	60653431	60654466
Chr1	XP_043760397.1	60633374	60634398
Chr1	XP_043760411.1	60667804	60668945
Chr1	XP_043760423.1	59506969	59507922
Chr1	XP_043760433.1	60093497	60094450
Chr1	XP_043760510.1	60170895	60171839
Chr1	XP_043760520.1	59463513	59464457
Chr1	XP_043760532.1	60713973	60714917
Chr1	XP_043760547.1	59357463	59358407
Chr1	XP_043760559.1	59405688	59406632
Chr1	XP_043760568.1	59401925	59406632
Chr1	XP_043760660.1	60764343	60765287
Chr1	XP_043760813.1	60219286	60220140
Chr1	XP_043760969.1	59541556	59542518
Chr1	XP_043760983.1	60127251	60128397
Chr6	XP_043762833.1	48508889	48509833
Chr1	XP_043765383.1	62821122	62822179
Chr1	XP_043765519.1	62831145	62832083
Chr1	XP_043766317.1	62923199	62924137
Chr9	XP_043767105.1	12088447	12089478
Chr9	XP_043767116.1	13062447	13063451
Chr9	XP_043767330.1	16092436	16093389
Chr1	XP_043768171.1	92222790	92223755
Chr1	XP_043768196.1	92463464	92464422
Chr9	XP_043768215.1	12121409	12122413
Chr1	XP_043768220.1	92243675	92244628
Chr1	XP_043768288.1	92122517	92123464
Chr1	XP_043768298.1	92158592	92159539
Chr1	XP_043768311.1	92174167	92175114
Chr1	XP_043768361.1	92351308	92352249
Chr1	XP_043768387.1	92491098	92492039
Chr1	XP_043768410.1	92478517	92479458
Chr1	XP_043768423.1	92613396	92614334
Chr1	XP_043768434.1	92105987	92106925
Chr1	XP_043768470.1	92629956	92630888
Chr1	XP_043768491.1	92410239	92411171
Chr1	XP_043768504.1	92549780	92550709
Chr1	XP_043768556.1	92403237	92404160
Chr1	XP_043768634.1	92196329	92197345
Chr1	XP_043768661.1	92290945	92291892
Chr1	XP_043768741.1	94260899	94261858
Chr1	XP_043768766.1	94460388	94461341
Chr1	XP_043768778.1	94470432	94471385
Chr1	XP_043768818.1	94309130	94310077
Chr1	XP_043768829.1	94289366	94290313
Chr1	XP_043768864.1	94556133	94557080
Chr1	XP_043768902.1	94230788	94231729
Chr1	XP_043768918.1	94243392	94244333
Chr1	XP_043768938.1	94125042	94125980
Chr1	XP_043768958.1	94603506	94604444
Chr1	XP_043768979.1	94176865	94177802
Chr1	XP_043769038.1	94109032	94110037
Chr1	XP_043769046.1	94315251	94316183
Chr1	XP_043769119.1	94189031	94189959
Chr1	XP_043769258.1	93619772	93620707
Chr1	XP_043769363.1	94518294	94519310
Chr1	XP_043769385.1	94491711	94492664
Chr1	XP_043769412.1	94425580	94426527
Chr1	XP_043769473.1	94900265	94901197
Chr9	XP_043769838.1	12618082	12619059
Chr9	XP_043769839.1	12655859	12656806
Chr9	XP_043769845.1	13042709	13043747
Chr9	XP_043769860.1	16367720	16368661
Chr9	XP_043769861.1	16380181	16381167
Chr9	XP_043769862.1	16399831	16400778
Chr9	XP_043769863.1	16405000	16405938
Chr9	XP_043769864.1	16442551	16443501
Chr9	XP_043769866.1	16463971	16464933
Chr1	XP_043771078.1	57894373	57895335
Chr1	XP_043771147.1	58832962	58833930
Chr1	XP_043771208.1	59340404	59341360
Chr1	XP_043771230.1	59521964	59522932
Chr1	XP_043771268.1	60113059	60114027
Chr1	XP_043771290.1	60781464	60782420
Chr11	XP_043772050.1	102518780	102519706
Chr1	XP_043772341.1	91252777	91254136
Chr1	XP_043772369.1	91282520	91283470
Chr1	XP_043772383.1	91289641	91298091
Chr1	XP_043772409.1	91449436	91453098
Chr1	XP_043772415.1	91462697	91463695
Chr1	XP_043772428.1	91479157	91481390
Chr1	XP_043772528.1	92180264	92181193
Chr1	XP_043772555.1	92231317	92234770
Chr1	XP_043772564.1	92328825	92329784
Chr1	XP_043772589.1	92386830	92387789
Chr1	XP_043772616.1	92451928	92452899
Chr1	XP_043772656.1	92577088	92578032
Chr1	XP_043772820.1	93069300	93071533
Chr1	XP_043772834.1	93086987	93087985
Chr1	XP_043772848.1	93100198	93101238
Chr1	XP_043772915.1	93259144	93260094
Chr1	XP_043772934.1	93287052	93294048
Chr1	XP_043773122.1	94161374	94162318
Chr1	XP_043773131.1	94275425	94276411
Chr1	XP_043773145.1	94338729	94339688
Chr1	XP_043773152.1	94387220	94388179
Chr1	XP_043773166.1	94480612	94481687
Chr1	XP_043773179.1	94505141	94506216
Chr1	XP_043773189.1	94534545	94535474
Chr2	XP_043776011.1	22569942	22570955
Chr2	XP_043776020.1	22567641	22570939
Chr2	XP_043776085.1	22695296	22696225
Chr2	XP_043776093.1	22705984	22707466
Chr2	XP_043776099.1	22737190	22738122
Chr2	XP_043776109.1	22744283	22745227
Chr2	XP_043776158.1	22835334	22836305
Chr2	XP_043776163.1	22841611	22842583
Chr2	XP_043776189.1	22853034	22853995
Chr2	XP_043776196.1	22866114	22867082
Chr2	XP_043776204.1	22887851	22888813
Chr2	XP_043776211.1	22919672	22920604
Chr2	XP_043776218.1	22933955	22934893
Chr2	XP_043776247.1	23010578	23011537
Chr2	XP_043776309.1	23148144	23149079
Chr2	XP_043776352.1	23207005	23208436
Chr2	XP_043776364.1	23227214	23228146
Chr2	XP_043776374.1	23233517	23234443
Chr2	XP_043776396.1	23285589	23286558
Chr2	XP_043776406.1	23291355	23292314
Chr2	XP_043776418.1	23310246	23311208
Chr2	XP_043776432.1	23320155	23321123
Chr2	XP_043776454.1	23340301	23341239
Chr2	XP_043776487.1	23392559	23393488
Chr2	XP_043776499.1	23404575	23405507
Chr2	XP_043776523.1	23427840	23428772
Chr2	XP_043776544.1	23440349	23441275
Chr2	XP_043776568.1	23457992	23458924
Chr2	XP_043776582.1	23468707	23469633
Chr2	XP_043776592.1	23483449	23490537
Chr2	XP_043776616.1	23503675	23504634
Chr2	XP_043776652.1	23611402	23612340
Chr2	XP_043776846.1	23871420	23872352
Chr2	XP_043777048.1	48370307	48371248
Chr2	XP_043777059.1	48402409	48403347
Chr2	XP_043777373.1	22684144	22685100
Chr2	XP_043777432.1	23619374	23620339
Chr2	XP_043777781.1	48431123	48432744
Chr1	XP_043782084.1	90943547	90944485

## Sheet: OR_CELY
olfactory receptor activity		G protein-coupled receptor activity	sensory perception of smell
evm.model.chr12.1002		evm.model.chr11.421	evm.model.chr12.1002
evm.model.chr12.1003		evm.model.chr1.1503	evm.model.chr12.1003
evm.model.chr12.1023		evm.model.chr12.1002	evm.model.chr12.1023
evm.model.chr12.297		evm.model.chr12.1003	evm.model.chr12.321
evm.model.chr12.321		evm.model.chr12.1023	evm.model.chr12.328
evm.model.chr12.328		evm.model.chr12.200	evm.model.chr12.329
evm.model.chr12.329		evm.model.chr12.297	evm.model.chr12.458
evm.model.chr12.360		evm.model.chr12.321	evm.model.chr22.996
evm.model.chr12.363		evm.model.chr12.328	evm.model.chr22.997
evm.model.chr12.441		evm.model.chr12.329	evm.model.chr23.185
evm.model.chr12.458		evm.model.chr12.360	evm.model.chr23.191
evm.model.chr12.810		evm.model.chr12.363	evm.model.chr2.406
evm.model.chr22.1008		evm.model.chr12.441	evm.model.chr2.477
evm.model.chr22.996		evm.model.chr12.458	evm.model.chr29.849
evm.model.chr22.997		evm.model.chr12.810	evm.model.chr29.910
evm.model.chr23.185		evm.model.chr13.804	evm.model.chr5.421
evm.model.chr23.191		evm.model.chr17.179	evm.model.chr5.436
evm.model.chr2.406		evm.model.chr22.1008	evm.model.chr5.441
evm.model.chr2.477		evm.model.chr22.996	evm.model.chr9.906
evm.model.chr2.479		evm.model.chr22.997	evm.model.scaffold267534.1
evm.model.chr29.849		evm.model.chr23.185
evm.model.chr4.1		evm.model.chr23.191
evm.model.chr4.4		evm.model.chr2.406
evm.model.chr4.974		evm.model.chr2.477
evm.model.chr5.11		evm.model.chr2.479
evm.model.chr5.14		evm.model.chr29.849
evm.model.chr5.421		evm.model.chr30.237
evm.model.chr5.436		evm.model.chr3.1113
evm.model.chr5.437		evm.model.chr3.169.2
evm.model.chr5.44		evm.model.chr34.405
evm.model.chr5.441		evm.model.chr4.1
evm.model.chr5.45		evm.model.chr4.4
evm.model.chr5.48		evm.model.chr4.974
evm.model.chr5.5		evm.model.chr5.11
evm.model.chr5.7		evm.model.chr5.14
evm.model.chr5.8		evm.model.chr5.421
evm.model.chr6.1120		evm.model.chr5.436
evm.model.chr7.500		evm.model.chr5.437
evm.model.chr7.502		evm.model.chr5.44
evm.model.chr7.503		evm.model.chr5.441
evm.model.chr7.504		evm.model.chr5.45
evm.model.chr7.505		evm.model.chr5.48
evm.model.chr9.906		evm.model.chr5.5
evm.model.scaffold12808.2		evm.model.chr5.7
evm.model.scaffold259504.1		evm.model.chr5.8
evm.model.scaffold262852.1		evm.model.chr6.1120
evm.model.scaffold267534.1		evm.model.chr7.500
evm.model.scaffold267958.1		evm.model.chr7.502
		evm.model.chr7.503
		evm.model.chr7.504
		evm.model.chr7.505
		evm.model.chr9.906
		evm.model.scaffold119859.1
		evm.model.scaffold12808.2
		evm.model.scaffold259504.1
		evm.model.scaffold262852.1
		evm.model.scaffold267534.1
		evm.model.scaffold267958.1

## Sheet: OR_CCA
NC_057396.1	XP_043337818.1	42469135	42470089	Chr11
NC_057396.1	XP_043337822.1	42441217	42442149	Chr11
NC_057396.1	XP_043337823.1	42480929	42481858	Chr11

## Sheet: OR_CNI
cni ODORANT					CNI SENSORY
Chr11	GWHPANOY002768	41512927	41518077		Chr11	GWHPANOY002768	41512927	41518077
Chr11	GWHPANOY002770	41532305	41533243		Chr11	GWHPANOY002770	41532305	41533243
Chr11	GWHPANOY003213	74675552	74676337		Chr11	GWHPANOY002779	42315757	42316701
Chr11	GWHPANOY003257	77137005	77137586		Chr11	GWHPANOY002796	42807789	42808739
Chr11	GWHPANOY003258	77160275	77161237		Chr11	GWHPANOY002800	42863339	42875937
Chr11	GWHPANOY003279	78200962	78203294		Chr11	GWHPANOY002801	42905049	42906005
Chr11	GWHPANOY003281	78272203	78273132		Chr11	GWHPANOY002802	42922070	42922840
Chr11	GWHPANOY003282	78277647	78278579		Chr11	GWHPANOY002803	42970936	42971706
Chr11	GWHPANOY003283	78319175	78320113		Chr11	GWHPANOY002851	44984326	44995405
Chr11	GWHPANOY003290	78483768	78484592		Chr11	GWHPANOY002861	45768448	45769383
Chr19	GWHPANOY006385	129600	130532		Chr11	GWHPANOY002862	45783725	45784687
Chr19	GWHPANOY006386	150301	150837		Chr11	GWHPANOY003146	72356415	72357371
Chr24	GWHPANOY010728	38610604	38623801		Chr11	GWHPANOY003150	72447248	72448186
Chr24	GWHPANOY010729	38644301	38667806		Chr11	GWHPANOY003213	74675552	74676337
Chr24	GWHPANOY010730	38750054	38760668		Chr11	GWHPANOY003244	76261901	76262848
Chr24	GWHPANOY010731	38840221	38847200		Chr11	GWHPANOY003247	76405833	76406759
Chr28	GWHPANOY012185	25983314	25984261		Chr11	GWHPANOY003257	77137005	77137586
Chr28	GWHPANOY012197	26797145	26797840		Chr11	GWHPANOY003258	77160275	77161237
Chr28	GWHPANOY012198	26805616	26806551		Chr11	GWHPANOY003274	78076784	78077230
Chr28	GWHPANOY012199	27019280	27019972		Chr11	GWHPANOY003275	78108891	78109715
Chr3	GWHPANOY014096	113290093	113291055		Chr11	GWHPANOY003279	78200962	78203294
					Chr11	GWHPANOY003280	78226693	78227637
					Chr11	GWHPANOY003281	78272203	78273132
					Chr11	GWHPANOY003282	78277647	78278579
					Chr11	GWHPANOY003283	78319175	78320113
					Chr11	GWHPANOY003287	78368309	78370316
					Chr11	GWHPANOY003290	78483768	78484592
					Chr18	GWHPANOY006332	56229677	56233084
					Chr19	GWHPANOY006385	129600	130532
					Chr19	GWHPANOY006386	150301	150837
					Chr19	GWHPANOY006387	329470	330387
					Chr2	GWHPANOY007468	75091890	75104299
					Chr24	GWHPANOY010728	38610604	38623801
					Chr24	GWHPANOY010729	38644301	38667806
					Chr24	GWHPANOY010730	38750054	38760668
					Chr24	GWHPANOY010731	38840221	38847200
					Chr25	GWHPANOY011099	22338900	22339832
					Chr28	GWHPANOY012059	236389	236892
					Chr28	GWHPANOY012060	266814	267524
					Chr28	GWHPANOY012185	25983314	25984261
					Chr28	GWHPANOY012197	26797145	26797840
					Chr28	GWHPANOY012198	26805616	26806551
					Chr28	GWHPANOY012199	27019280	27019972
					Chr3	GWHPANOY014096	113290093	113291055
					Chr30	GWHPANOY014139	584154	584975
					Chr4	GWHPANOY016050	110710476	110711348
					Chr5	GWHPANOY016218	6753026	6753955
					Chr5	GWHPANOY016219	6978853	6979961
					Chr5	GWHPANOY016237	7946402	7970233
					Chr5	GWHPANOY016247	9520899	9521846
					Chr5	GWHPANOY016322	12323196	12324113
					Chr5	GWHPANOY016329	12781737	12789684
					Chr5	GWHPANOY016703	37688817	37689785
					Chr6	GWHPANOY017478	12921672	12922478
					Chr6	GWHPANOY017481	13143735	13144145
					Chr6	GWHPANOY017482	13154801	13155733
					Chr6	GWHPANOY018180	102240919	102241845
					Chr7	GWHPANOY018508	23675893	23676828
					Chr7	GWHPANOY018521	24358275	24358940
					Chr7	GWHPANOY018522	24433372	24433971
					Chr7	GWHPANOY018527	24825515	24852372
					Chr7	GWHPANOY018528	24865652	24876834
					GWHANOY00000052	GWHPANOY021428	46823	47752
					GWHANOY00000075	GWHPANOY021434	45412	46341
