# Supplementary material for: Comparative Genomics Reveal Phylogenetic Relationship and Chromosomal Evolutionary Events of Eight Cervidae Species
Source: Animals (Basel). 2024 Mar 30;14(7):1063. doi: 10.3390/ani14071063 (PMC11010878; doi:10.3390/ani14071063)
Supplement: Supplementary file 1 [file animals-14-01063-s001.zip › Table S6 The significant expanded Histone gene family in eight species of Cervidae.xlsx]

## Sheet: 组蛋白
rta EXP
nucleosome	CAI9151543.1/CAI9151544.1/CAI9151545.1/CAI9151547.1/CAI9151548.1/CAI9151549.1/CAI9151550.1/CAI9151551.1/CAI9151552.1/CAI9151553.1/CAI9151554.1/CAI9151555.1/CAI9151556.1/CAI9151557.1/CAI9155169.1/CAI9163816.1/CAI9166298.1/CAI9166299.1/CAI9168721.1/CAI9168722.1/CAI9168723.1/CAI9168724.1/CAI9168725.1/CAI9168727.1/CAI9168728.1/CAI9168729.1/CAI9168730.1/CAI9168731.1/CAI9168732.1/CAI9168733.1/CAI916873…
structural constituent of chromatin	CAI9151543.1/CAI9151544.1/CAI9151545.1/CAI9151547.1/CAI9151548.1/CAI9151549.1/CAI9151550.1/CAI9151551.1/CAI9151552.1/CAI9151553.1/CAI9151554.1/CAI9151555.1/CAI9151556.1/CAI9151557.1/CAI9155169.1/CAI9163816.1/CAI9166298.1/CAI9166299.1/CAI9168721.1/CAI9168722.1/CAI9168723.1/CAI9168724.1/CAI9168725.1/CAI9168727.1/CAI9168728.1/CAI9168729.1/CAI9168730.1/CAI9168731.1/CAI9168732.1/CAI9168733.1/CAI916873…
protein heterodimerization activity	CAI9151543.1/CAI9151544.1/CAI9151545.1/CAI9151547.1/CAI9151548.1/CAI9151549.1/CAI9151550.1/CAI9151551.1/CAI9151552.1/CAI9151553.1/CAI9151554.1/CAI9151555.1/CAI9151556.1/CAI9151557.1/CAI9155169.1/CAI9163816.1/CAI9166298.1/CAI9166299.1/CAI9168721.1/CAI9168722.1/CAI9168723.1/CAI9168724.1/CAI9168725.1/CAI9168727.1/CAI9168728.1/CAI9168729.1/CAI9168730.1/CAI9168731.1/CAI9168732.1/CAI9168733.1/CAI916873…
MMU EXP
nucleosome	KAB0337711.1/KAB0337712.1/KAB0337713.1/KAB0337714.1/KAB0338272.1/KAB0338636.1/KAB0340419.1/KAB0341983.1/KAB0342322.1/KAB0344763.1/KAB0345431.1/KAB0345438.1/KAB0345439.1/KAB0345744.1/KAB0358261.1/KAB0361016.1/KAB0361036.1/KAB0362262.1/KAB0365085.1/KAB0365087.1/KAB0365816.1/KAB0365817.1
structural constituent of chromatin	KAB0338272.1/KAB0340419.1/KAB0341983.1/KAB0342322.1/KAB0345744.1/KAB0358261.1/KAB0361016.1/KAB0361036.1/KAB0362262.1/KAB0365085.1/KAB0365087.1/KAB0365816.1/KAB0365817.1
MMU_EXP
nucleosome	KAB0337143.1/KAB0337201.1/KAB0338443.1/KAB0348584.1/KAB0357009.1/KAB0358649.1/KAB0358858.1/KAB0360949.1/KAB0360950.1/KAB0361017.1/KAB0362477.1/KAB0365080.1/KAB0365084.1/KAB0365605.1/KAB0365822.1
structural constituent of chromatin	KAB0337143.1/KAB0337201.1/KAB0338443.1/KAB0348584.1/KAB0357009.1/KAB0358858.1/KAB0360949.1/KAB0360950.1/KAB0361017.1/KAB0362477.1/KAB0365080.1/KAB0365084.1/KAB0365605.1/KAB0365822.1
MRE_EXP
nucleosome	KAB0337155.1/KAB0337156.1/KAB0337157.1/KAB0337158.1/KAB0337199.1/KAB0337200.1/KAB0339946.1/KAB0339947.1/KAB0353336.1/KAB0354966.1/KAB0355170.1/KAB0355171.1/KAB0355175.1/KAB0385378.1/KAB0386021.1/KAB0386498.1/KAB0386874.1
structural constituent of chromatin	KAB0337155.1/KAB0337156.1/KAB0337157.1/KAB0337158.1/KAB0337199.1/KAB0337200.1/KAB0339946.1/KAB0339947.1/KAB0353336.1/KAB0354966.1/KAB0355170.1/KAB0355171.1/KAB0355175.1/KAB0385378.1/KAB0386021.1/KAB0386498.1/KAB0386874.1
MRE CON NO
CCA
nucleosome	XP_043291127.1/XP_043291128.1/XP_043291129.1/XP_043291130.1/XP_043291131.1/XP_043291132.1/XP_043291133.1/XP_043291134.1/XP_043291135.1/XP_043291136.1/XP_043291137.1/XP_043291138.1/XP_043291139.1/XP_043291140.1/XP_043291141.1/XP_043296152.1/XP_043299588.1/XP_043300917.1/XP_043300918.1/XP_043300919.1/XP_043300920.1/XP_043300921.1/XP_043300922.1/XP_043300923.1/XP_043300924.1/XP_043300925.1/XP_043300…
structural constituent of chromatin	XP_043296152.1/XP_043299588.1/XP_043302476.1/XP_043305355.1/XP_043305356.1/XP_043305357.1/XP_043305358.1/XP_043305359.1/XP_043305361.1/XP_043305362.1/XP_043305363.1/XP_043305364.1/XP_043305365.1/XP_043305366.1/XP_043305367.1/XP_043305368.1/XP_043305489.1/XP_043305490.1/XP_043305492.1/XP_043305493.1/XP_043305494.1/XP_043305495.1/XP_043306699.1/XP_043306700.1/XP_043306701.1/XP_043306702.1/XP_043306…
CEL
structural constituent of chromatin	XP_043732811.1/XP_043732812.1/XP_043732814.1/XP_043733630.1/XP_043733631.1/XP_043737114.1/XP_043738128.1/XP_043753878.1/XP_043753887.1/XP_043764212.1/XP_043764213.1/XP_043764214.1/XP_043764215.1/XP_043764216.1/XP_043764217.1/XP_043764218.1/XP_043764219.1/XP_043764220.1/XP_043764222.1/XP_043764223.1/XP_043764224.1/XP_043764225.1/XP_043764226.1/XP_043764227.1/XP_043764228.1/XP_043764230.1/XP_043764…
nucleosome	XP_043732811.1/XP_043732812.1/XP_043732814.1/XP_043733630.1/XP_043733631.1/XP_043737114.1/XP_043738128.1/XP_043750910.1/XP_043750920.1/XP_043751108.1/XP_043751110.1/XP_043751111.1/XP_043751112.1/XP_043751113.1/XP_043751114.1/XP_043751115.1/XP_043751116.1/XP_043751125.1/XP_043751138.1/XP_043751216.1/XP_043751220.1/XP_043751226.1/XP_043751227.1/XP_043751281.1/XP_043751376.1/XP_043752677.1/XP_043752…
CELY
structural constituent of chromatin	evm.model.chr13.575/evm.model.chr14.1129/evm.model.chr16.182/evm.model.chr2.2015/evm.model.chr26.167/evm.model.chr3.617/evm.model.chr3.618/evm.model.chr3.619/evm.model.chr3.644/evm.model.chr3.645/evm.model.chr3.646/evm.model.chr3.647/evm.model.chr3.648/evm.model.chr3.649/evm.model.chr5.1245.1/evm.model.chr5.253/evm.model.chr7.760
nucleosome	evm.model.chr13.575/evm.model.chr14.1129/evm.model.chr16.182/evm.model.chr18.1706/evm.model.chr2.1251.1/evm.model.chr2.2015/evm.model.chr2.330/evm.model.chr25.170/evm.model.chr26.167/evm.model.chr33.119/evm.model.chr3.617/evm.model.chr3.618/evm.model.chr3.619/evm.model.chr3.644/evm.model.chr3.645/evm.model.chr3.646/evm.model.chr3.647/evm.model.chr3.648/evm.model.chr3.649/evm.model.chr5.1245.1/evm…
CNI
structural constituent of chromatin	GWHPANOY003898/GWHPANOY008458/GWHPANOY009040/GWHPANOY009041/GWHPANOY010963/GWHPANOY010964/GWHPANOY010965/GWHPANOY010966/GWHPANOY010967/GWHPANOY010968/GWHPANOY010969/GWHPANOY010972/GWHPANOY010975/GWHPANOY010980/GWHPANOY010982/GWHPANOY010983/GWHPANOY010986/GWHPANOY010987/GWHPANOY010988/GWHPANOY010989/GWHPANOY010991/GWHPANOY010992/GWHPANOY010993/GWHPANOY010995/GWHPANOY010996/GWHPANOY010998/GWHPANOY0…
nucleosome	GWHPANOY003898/GWHPANOY008458/GWHPANOY009040/GWHPANOY009041/GWHPANOY010963/GWHPANOY010964/GWHPANOY010965/GWHPANOY010966/GWHPANOY010967/GWHPANOY010968/GWHPANOY010969/GWHPANOY010972/GWHPANOY010975/GWHPANOY010980/GWHPANOY010982/GWHPANOY010983/GWHPANOY010986/GWHPANOY010987/GWHPANOY010988/GWHPANOY010989/GWHPANOY010991/GWHPANOY010992/GWHPANOY010993/GWHPANOY010995/GWHPANOY010996/GWHPANOY010998/GWHPANOY0…

## Sheet: HIS_CCA
cca_nucleosome
Chr18	XP_043291127.1	20205221	20213194
Chr18	XP_043291128.1	20205221	20213194
Chr18	XP_043291129.1	20205440	20213194
Chr18	XP_043291130.1	20205440	20213194
Chr18	XP_043291131.1	20205440	20213194
Chr18	XP_043291132.1	20205893	20213194
Chr18	XP_043291133.1	20207870	20213194
Chr18	XP_043291134.1	20208223	20213194
Chr18	XP_043291135.1	20208032	20213194
Chr18	XP_043291136.1	20207828	20213194
Chr18	XP_043291137.1	20207794	20213194
Chr18	XP_043291138.1	20205224	20213194
Chr18	XP_043291139.1	20207888	20213194
Chr18	XP_043291140.1	20208032	20213194
Chr18	XP_043291141.1	20208223	20213194
Chr21	XP_043296152.1	24123158	24123874
Chr23	XP_043299588.1	52828665	52829448
Chr24	XP_043300917.1	4110784	4147142
Chr24	XP_043300918.1	4110784	4147816
Chr24	XP_043300919.1	4110784	4147811
Chr24	XP_043300920.1	4110784	4142450
Chr24	XP_043300921.1	4110784	4147816
Chr24	XP_043300922.1	4110784	4147111
Chr24	XP_043300923.1	4110784	4147807
Chr24	XP_043300924.1	4110784	4147811
Chr24	XP_043300925.1	4110784	4147811
Chr24	XP_043300926.1	4110784	4147792
Chr2	XP_043302476.1	17740164	17740653
Chr28	XP_043305355.1	23299207	23299638
Chr28	XP_043305356.1	23409228	23409740
Chr28	XP_043305357.1	23290131	23290890
Chr28	XP_043305358.1	23347497	23348025
Chr28	XP_043305359.1	23288018	23288595
Chr28	XP_043305361.1	23276768	23277346
Chr28	XP_043305362.1	23407906	23408433
Chr28	XP_043305363.1	23400614	23401381
Chr28	XP_043305364.1	23313638	23315681
Chr28	XP_043305365.1	23287320	23287813
Chr28	XP_043305366.1	23348252	23359960
Chr28	XP_043305367.1	23277558	23279077
Chr28	XP_043305368.1	23401365	23401813
Chr28	XP_043305489.1	22568788	22569277
Chr28	XP_043305490.1	22581249	22581742
Chr28	XP_043305492.1	22591607	22592113
Chr28	XP_043305493.1	22567070	22567554
Chr28	XP_043305494.1	22590939	22591425
Chr28	XP_043305495.1	22581963	22582420
Chr28	XP_043306699.1	23232642	23233160
Chr28	XP_043306700.1	22615620	22616130
Chr28	XP_043306701.1	23230424	23230938
Chr28	XP_043306702.1	22612803	22613291
Chr28	XP_043306703.1	22938987	22939438
Chr28	XP_043306704.1	22618285	22618747
Chr28	XP_043306705.1	22930634	22931079
Chr28	XP_043306706.1	23240648	23241124
Chr28	XP_043306707.1	22931315	22931829
Chr28	XP_043306709.1	22618980	22619474
Chr28	XP_043306710.1	23229658	23230135
Chr28	XP_043306711.1	22612079	22612556
Chr28	XP_043306712.1	22939678	22940144
Chr28	XP_043306733.1	22566386	22566855
Chr32	XP_043310814.1	30786816	30875153
Chr32	XP_043310815.1	30786816	30874408
Chr32	XP_043310816.1	30786816	30875153
Chr32	XP_043310817.1	30786816	30875153
Chr32	XP_043310819.1	30786816	30875153
Chr32	XP_043310820.1	30786816	30875153
Chr32	XP_043310821.1	30786816	30875153
Chr32	XP_043310822.1	30786816	30875153
Chr32	XP_043310823.1	30786816	30875153
Chr2	XP_043312962.1	17759377	17759906
Chr2	XP_043312976.1	17741617	17742073
Chr2	XP_043312989.1	17760815	17761390
Chr2	XP_043312999.1	17761559	17762230
Chr2	XP_043313025.1	17778931	17779497
Chr2	XP_043313035.1	17777679	17778706
Chr2	XP_043313038.1	17780417	17780925
Chr2	XP_043313042.1	17799821	17800294
Chr2	XP_043313055.1	17797284	17799597
Chr2	XP_043313067.1	17800354	17800891
Chr1	XP_043316971.1	7214749	7217138
Chr4	XP_043320341.1	98216855	98217265
Chr4	XP_043321341.1	59092028	59113383
Chr4	XP_043321342.1	59092027	59113383
Chr4	XP_043321343.1	59092027	59113383
Chr4	XP_043321344.1	59092028	59113383
Chr4	XP_043321345.1	59092027	59113383
Chr4	XP_043321346.1	59092026	59113383
Chr4	XP_043321395.1	61806655	61889148
Chr4	XP_043321396.1	61806341	61889148
Chr4	XP_043321397.1	61806648	61889148
Chr4	XP_043321398.1	61806655	61889148
Chr4	XP_043321399.1	61806671	61889148
Chr4	XP_043321400.1	61806666	61888583
Chr4	XP_043322990.1	98208512	98211693
Chr4	XP_043322991.1	98205834	98208339
Chr1	XP_043327974.1	25265362	25332839
Chr1	XP_043327982.1	25265362	25332839
Chr1	XP_043327992.1	25265362	25332839
Chr1	XP_043328002.1	25265362	25333132
Chr1	XP_043328012.1	25265362	25332839
Chr1	XP_043328022.1	25265362	25332839
Chr1	XP_043328029.1	25265362	25333133
Chr1	XP_043328038.1	25265362	25332839
Chr1	XP_043328045.1	25265362	25332839
Chr1	XP_043328055.1	25265362	25332838
Chr8	XP_043332419.1	62784364	62964594
Chr8	XP_043332420.1	62784364	62965530
Chr8	XP_043332421.1	62784364	62964591
Chr8	XP_043332422.1	62784364	62965530
Chr8	XP_043332424.1	62784364	62964589
Chr8	XP_043332425.1	62784364	62965530
Chr12	XP_043339067.1	18586300	18589187
Chr13	XP_043341288.1	49895243	49903876
Chr13	XP_043341289.1	49895243	49903706
Chr13	XP_043341290.1	49895243	49904042
Chr13	XP_043341292.1	49895243	49903789
Chr13	XP_043341694.1	55023002	55023888
Chr1	XP_043344503.1	101704387	101811834
Chr1	XP_043344513.1	101704387	101811859
Chr1	XP_043344521.1	101704387	101811834
Chr1	XP_043344530.1	101704387	101811833
Chr1	XP_043344540.1	101704387	101811833
Chr1	XP_043344549.1	101704387	101811833
Chr1	XP_043344561.1	101704387	101811832
Chr1	XP_043344570.1	101704387	101811833
Chr1	XP_043344580.1	101704387	101811832
Chr1	XP_043344588.1	101704387	101811831
Chr1	XP_043344593.1	101704387	101811833
Chr1	XP_043344599.1	101704387	101811833
cca_structural
Chr21	XP_043296152.1	24123158	24123874
Chr23	XP_043299588.1	52828665	52829448
Chr2	XP_043302476.1	17740164	17740653
Chr28	XP_043305355.1	23299207	23299638
Chr28	XP_043305356.1	23409228	23409740
Chr28	XP_043305357.1	23290131	23290890
Chr28	XP_043305358.1	23347497	23348025
Chr28	XP_043305359.1	23288018	23288595
Chr28	XP_043305361.1	23276768	23277346
Chr28	XP_043305362.1	23407906	23408433
Chr28	XP_043305363.1	23400614	23401381
Chr28	XP_043305364.1	23313638	23315681
Chr28	XP_043305365.1	23287320	23287813
Chr28	XP_043305366.1	23348252	23359960
Chr28	XP_043305367.1	23277558	23279077
Chr28	XP_043305368.1	23401365	23401813
Chr28	XP_043305489.1	22568788	22569277
Chr28	XP_043305490.1	22581249	22581742
Chr28	XP_043305492.1	22591607	22592113
Chr28	XP_043305493.1	22567070	22567554
Chr28	XP_043305494.1	22590939	22591425
Chr28	XP_043305495.1	22581963	22582420
Chr28	XP_043306699.1	23232642	23233160
Chr28	XP_043306700.1	22615620	22616130
Chr28	XP_043306701.1	23230424	23230938
Chr28	XP_043306702.1	22612803	22613291
Chr28	XP_043306703.1	22938987	22939438
Chr28	XP_043306704.1	22618285	22618747
Chr28	XP_043306705.1	22930634	22931079
Chr28	XP_043306706.1	23240648	23241124
Chr28	XP_043306707.1	22931315	22931829
Chr28	XP_043306709.1	22618980	22619474
Chr28	XP_043306710.1	23229658	23230135
Chr28	XP_043306711.1	22612079	22612556
Chr28	XP_043306712.1	22939678	22940144
Chr28	XP_043306733.1	22566386	22566855
Chr2	XP_043312962.1	17759377	17759906
Chr2	XP_043312976.1	17741617	17742073
Chr2	XP_043312989.1	17760815	17761390
Chr2	XP_043312999.1	17761559	17762230
Chr2	XP_043313025.1	17778931	17779497
Chr2	XP_043313035.1	17777679	17778706
Chr2	XP_043313038.1	17780417	17780925
Chr2	XP_043313042.1	17799821	17800294
Chr2	XP_043313055.1	17797284	17799597
Chr2	XP_043313067.1	17800354	17800891
Chr1	XP_043316971.1	7214749	7217138
Chr4	XP_043320341.1	98216855	98217265
Chr4	XP_043321395.1	61806655	61889148
Chr4	XP_043321396.1	61806341	61889148
Chr4	XP_043321397.1	61806648	61889148
Chr4	XP_043321398.1	61806655	61889148
Chr4	XP_043321399.1	61806671	61889148
Chr4	XP_043321400.1	61806666	61888583
Chr4	XP_043322990.1	98208512	98211693
Chr4	XP_043322991.1	98205834	98208339
Chr12	XP_043339067.1	18586300	18589187
Chr13	XP_043341288.1	49895243	49903876
Chr13	XP_043341289.1	49895243	49903706
Chr13	XP_043341290.1	49895243	49904042
Chr13	XP_043341292.1	49895243	49903789
Chr13	XP_043341694.1	55023002	55023888

## Sheet: HIS_CEL
cel_nucleosome
Chr20	XP_043732811.1	43574636	43575194
Chr20	XP_043732812.1	43575265	43575744
Chr20	XP_043732814.1	43575962	43578276
Chr20	XP_043733630.1	43596007	43596582
Chr20	XP_043733631.1	43596758	43597819
Chr22	XP_043737114.1	24652130	24652846
Chr22	XP_043738128.1	24649966	24650369
ChrX	XP_043750910.1	65239348	65239999
ChrX	XP_043750920.1	65259657	65260308
ChrX	XP_043751108.1	67332289	67332998
ChrX	XP_043751110.1	67030139	67030848
ChrX	XP_043751111.1	66990587	66991296
ChrX	XP_043751112.1	67040020	67040729
ChrX	XP_043751113.1	67010370	67011079
ChrX	XP_043751114.1	67000481	67001190
ChrX	XP_043751115.1	67020257	67020966
ChrX	XP_043751116.1	67059764	67060473
ChrX	XP_043751125.1	65249504	65250069
ChrX	XP_043751138.1	67312565	67313237
ChrX	XP_043751216.1	67322428	67323137
ChrX	XP_043751220.1	67598566	67599088
ChrX	XP_043751226.1	67050057	67050601
ChrX	XP_043751227.1	67302698	67303407
ChrX	XP_043751281.1	67293016	67293523
ChrX	XP_043751376.1	65269810	65270375
ChrX	XP_043752677.1	67700769	67701474
ChrX	XP_043752678.1	67712720	67713426
ChrX	XP_043752812.1	67352025	67352734
ChrX	XP_043752813.1	67342157	67342836
ChrX	XP_043753106.1	67283000	67283667
NW_025316746.1	XP_043753878.1	212322	212833
NW_025316746.1	XP_043753887.1	224264	225003
Chr4	XP_043755635.1	55728238	55736211
Chr4	XP_043755636.1	55728238	55736211
Chr4	XP_043755637.1	55728458	55736211
Chr4	XP_043755638.1	55728458	55736211
Chr4	XP_043755639.1	55728458	55736211
Chr4	XP_043755640.1	55728915	55736211
Chr4	XP_043755641.1	55730888	55736211
Chr4	XP_043755642.1	55731241	55736211
Chr4	XP_043755643.1	55731050	55736211
Chr4	XP_043755644.1	55730808	55736211
Chr4	XP_043755645.1	55730846	55736211
Chr4	XP_043755646.1	55728241	55736211
Chr4	XP_043755647.1	55730906	55736211
Chr4	XP_043755648.1	55731050	55736211
Chr4	XP_043755649.1	55731241	55736211
Chr5	XP_043758077.1	27171308	27278822
Chr5	XP_043758078.1	27171307	27278822
Chr5	XP_043758079.1	27171308	27278822
Chr5	XP_043758081.1	27171308	27278822
Chr5	XP_043758082.1	27171309	27278822
Chr5	XP_043758083.1	27171309	27278822
Chr5	XP_043758084.1	27171309	27278822
Chr5	XP_043758085.1	27171309	27278822
Chr5	XP_043758086.1	27171310	27278822
Chr5	XP_043758087.1	27171310	27278822
Chr5	XP_043758088.1	27171308	27278822
Chr5	XP_043758089.1	27171308	27278822
Chr5	XP_043760042.1	107747289	107814798
Chr5	XP_043760043.1	107747289	107814798
Chr5	XP_043760044.1	107747289	107814798
Chr5	XP_043760046.1	107746999	107814798
Chr5	XP_043760047.1	107747289	107814798
Chr5	XP_043760048.1	107747289	107814798
Chr5	XP_043760049.1	107746998	107814798
Chr5	XP_043760050.1	107747289	107814798
Chr5	XP_043760051.1	107747290	107814798
Chr5	XP_043760052.1	107747290	107814798
Chr7	XP_043764212.1	31279623	31280128
Chr7	XP_043764213.1	31905034	31905548
Chr7	XP_043764214.1	31242623	31243114
Chr7	XP_043764215.1	31252970	31253466
Chr7	XP_043764216.1	31598298	31598767
Chr7	XP_043764217.1	31228401	31228887
Chr7	XP_043764218.1	31274164	31274622
Chr7	XP_043764219.1	31589973	31590418
Chr7	XP_043764220.1	31227718	31228178
Chr7	XP_043764222.1	31915262	31915735
Chr7	XP_043764223.1	31252301	31252787
Chr7	XP_043764224.1	31243349	31243775
Chr7	XP_043764225.1	31590657	31591165
Chr7	XP_043764226.1	31280359	31280854
Chr7	XP_043764227.1	31904268	31904748
Chr7	XP_043764228.1	31273455	31273936
Chr7	XP_043764230.1	31599010	31599472
Chr7	XP_043764235.1	31591180	31605064
Chr7	XP_043764237.1	31269348	31269744
Chr7	XP_043764251.1	31973837	31974297
Chr7	XP_043764255.1	32022142	32022670
Chr7	XP_043764256.1	31962683	31963260
Chr7	XP_043764257.1	31951425	31952012
Chr7	XP_043764258.1	32082453	32082981
Chr7	XP_043764259.1	32075162	32075932
Chr7	XP_043764260.1	32022897	32023371
Chr7	XP_043764261.1	31988298	31990336
Chr7	XP_043764262.1	31962018	31962483
Chr7	XP_043764263.1	31952223	31953744
Chr7	XP_043764264.1	32075913	32076361
Chr7	XP_043764266.1	32095742	32097260
Chr7	XP_043764267.1	31927558	31927964
Chr7	XP_043764268.1	32099505	32099917
Chr7	XP_043764269.1	32039610	32040601
Chr7	XP_043764270.1	31944445	31945034
Chr8	XP_043764999.1	4278290	4314577
Chr8	XP_043765001.1	4278290	4315280
Chr8	XP_043765002.1	4278290	4315275
Chr8	XP_043765003.1	4278290	4314591
Chr8	XP_043765004.1	4278290	4315280
Chr8	XP_043765005.1	4278290	4315271
Chr8	XP_043765006.1	4278290	4315275
Chr8	XP_043765007.1	4278290	4315275
Chr8	XP_043765008.1	4278290	4315257
Chr9	XP_043766677.1	6494959	6496464
Chr9	XP_043766678.1	6492282	6494786
Chr9	XP_043768756.1	48306182	48385387
Chr9	XP_043768757.1	48306182	48385701
Chr9	XP_043768758.1	48306182	48385394
Chr9	XP_043768759.1	48306182	48385387
Chr9	XP_043768760.1	48306182	48385369
Chr9	XP_043768761.1	48306747	48385373
Chr9	XP_043768800.1	51005418	51026744
Chr9	XP_043768801.1	51005418	51026745
Chr9	XP_043768802.1	51005418	51026745
Chr9	XP_043768803.1	51005418	51026744
Chr9	XP_043768804.1	51005418	51026745
Chr9	XP_043768806.1	51005418	51026746
Chr10	XP_043771231.1	50845780	50934395
Chr10	XP_043771232.1	50845780	50933649
Chr10	XP_043771233.1	50845780	50934395
Chr10	XP_043771234.1	50845780	50934395
Chr10	XP_043771235.1	50845780	50934395
Chr10	XP_043771236.1	50845780	50934395
Chr10	XP_043771237.1	50845780	50934395
Chr10	XP_043771238.1	50845780	50934395
Chr10	XP_043771239.1	50845780	50934395
Chr15	XP_043783028.1	30275612	30456532
Chr15	XP_043783030.1	30274682	30456532
Chr15	XP_043783031.1	30275616	30456532
Chr15	XP_043783032.1	30274682	30456532
Chr15	XP_043783033.1	30275618	30456532
Chr15	XP_043783034.1	30274682	30456532
cel_structural
Chr20	XP_043732811.1	43574636	43575194
Chr20	XP_043732812.1	43575265	43575744
Chr20	XP_043732814.1	43575962	43578276
Chr20	XP_043733630.1	43596007	43596582
Chr20	XP_043733631.1	43596758	43597819
Chr22	XP_043737114.1	24652130	24652846
Chr22	XP_043738128.1	24649966	24650369
NW_025316746.1	XP_043753878.1	212322	212833
NW_025316746.1	XP_043753887.1	224264	225003
Chr7	XP_043764212.1	31279623	31280128
Chr7	XP_043764213.1	31905034	31905548
Chr7	XP_043764214.1	31242623	31243114
Chr7	XP_043764215.1	31252970	31253466
Chr7	XP_043764216.1	31598298	31598767
Chr7	XP_043764217.1	31228401	31228887
Chr7	XP_043764218.1	31274164	31274622
Chr7	XP_043764219.1	31589973	31590418
Chr7	XP_043764220.1	31227718	31228178
Chr7	XP_043764222.1	31915262	31915735
Chr7	XP_043764223.1	31252301	31252787
Chr7	XP_043764224.1	31243349	31243775
Chr7	XP_043764225.1	31590657	31591165
Chr7	XP_043764226.1	31280359	31280854
Chr7	XP_043764227.1	31904268	31904748
Chr7	XP_043764228.1	31273455	31273936
Chr7	XP_043764230.1	31599010	31599472
Chr7	XP_043764235.1	31591180	31605064
Chr7	XP_043764237.1	31269348	31269744
Chr7	XP_043764251.1	31973837	31974297
Chr7	XP_043764255.1	32022142	32022670
Chr7	XP_043764256.1	31962683	31963260
Chr7	XP_043764257.1	31951425	31952012
Chr7	XP_043764258.1	32082453	32082981
Chr7	XP_043764259.1	32075162	32075932
Chr7	XP_043764260.1	32022897	32023371
Chr7	XP_043764261.1	31988298	31990336
Chr7	XP_043764262.1	31962018	31962483
Chr7	XP_043764263.1	31952223	31953744
Chr7	XP_043764264.1	32075913	32076361
Chr7	XP_043764266.1	32095742	32097260
Chr7	XP_043764267.1	31927558	31927964
Chr7	XP_043764268.1	32099505	32099917
Chr7	XP_043764269.1	32039610	32040601
Chr7	XP_043764270.1	31944445	31945034
Chr9	XP_043766677.1	6494959	6496464
Chr9	XP_043766678.1	6492282	6494786
Chr9	XP_043768756.1	48306182	48385387
Chr9	XP_043768757.1	48306182	48385701
Chr9	XP_043768758.1	48306182	48385394
Chr9	XP_043768759.1	48306182	48385387
Chr9	XP_043768760.1	48306182	48385369
Chr9	XP_043768761.1	48306747	48385373

## Sheet: HIS_CELY
CELY _nucleosome
evm.model.chr13.575
evm.model.chr14.1129
evm.model.chr16.182
evm.model.chr2.2015
evm.model.chr26.167
evm.model.chr3.617
evm.model.chr3.618
evm.model.chr3.619
evm.model.chr3.644
evm.model.chr3.645
evm.model.chr3.646
evm.model.chr3.647
evm.model.chr3.648
evm.model.chr3.649
evm.model.chr5.1245.1
evm.model.chr5.253
evm.model.chr7.760
nucleosome
evm.model.chr13.575
evm.model.chr14.1129
evm.model.chr16.182
evm.model.chr18.1706
evm.model.chr2.1251.1
evm.model.chr2.2015
evm.model.chr2.330
evm.model.chr25.170
evm.model.chr26.167
evm.model.chr33.119
evm.model.chr3.617
evm.model.chr3.618
evm.model.chr3.619
evm.model.chr3.644
evm.model.chr3.645
evm.model.chr3.646
evm.model.chr3.647
evm.model.chr3.648
evm.model.chr3.649
evm.model.chr5.1245.1
evm.model.chr5.1287.3
evm.model.chr5.253
evm.model.chr7.760

## Sheet: HIS_CNI
cni_nucleosome
Chr13	GWHPANOY003898	26262334	26268336
Chr2	GWHPANOY008458	120205518	120206138
Chr20	GWHPANOY009040	23478679	23478990
Chr20	GWHPANOY009041	23480945	23481334
Chr25	GWHPANOY010963	19340135	19340545
Chr25	GWHPANOY010964	19341220	19341531
Chr25	GWHPANOY010965	19344992	19345303
Chr25	GWHPANOY010966	19356837	19357247
Chr25	GWHPANOY010967	19358161	19365099
Chr25	GWHPANOY010968	19365449	19365841
Chr25	GWHPANOY010969	19366778	19367188
Chr25	GWHPANOY010972	19400484	19400795
Chr25	GWHPANOY010975	19418513	19418905
Chr25	GWHPANOY010980	19471374	19471685
Chr25	GWHPANOY010982	19475427	19475837
Chr25	GWHPANOY010983	19477769	19478161
Chr25	GWHPANOY010986	19488913	19489305
Chr25	GWHPANOY010987	19490206	19490616
Chr25	GWHPANOY010988	19495835	19496146
Chr25	GWHPANOY010989	19500889	19501299
Chr25	GWHPANOY010991	19513044	19513355
Chr25	GWHPANOY010992	19518079	19518390
Chr25	GWHPANOY010993	19523845	19524255
Chr25	GWHPANOY010995	19533281	19533973
Chr25	GWHPANOY010996	19535494	19535886
Chr25	GWHPANOY010998	19540366	19540677
Chr25	GWHPANOY011004	19842520	19849884
Chr25	GWHPANOY011006	19850886	19851272
Chr25	GWHPANOY011015	20214630	20215124
Chr25	GWHPANOY011016	20217471	20217881
Chr25	GWHPANOY011017	20234348	20234659
Chr25	GWHPANOY011018	20242003	20242395
Chr25	GWHPANOY011021	20252312	20252704
Chr25	GWHPANOY011023	20256168	20256578
Chr25	GWHPANOY011024	20257894	20258205
Chr25	GWHPANOY011025	20265063	20266957
Chr3	GWHPANOY013282	16492882	16493274
Chr3	GWHPANOY013283	16493440	16493829
Chr3	GWHPANOY013285	16512810	16513220
Chr3	GWHPANOY013286	16514294	16514686
Chr3	GWHPANOY013287	16534686	16535258
Chr3	GWHPANOY013288	16542173	16542484
Chr3	GWHPANOY013289	16552523	16552933
Chr5	GWHPANOY016085	2244874	2245266
Chr5	GWHPANOY016086	2253106	2253516
Chr7	GWHPANOY018679	42282109	42299169
cni_structural
Chr13	GWHPANOY003898	26262334	26268336
Chr2	GWHPANOY008458	120205518	120206138
Chr20	GWHPANOY009040	23478679	23478990
Chr20	GWHPANOY009041	23480945	23481334
Chr25	GWHPANOY010963	19340135	19340545
Chr25	GWHPANOY010964	19341220	19341531
Chr25	GWHPANOY010965	19344992	19345303
Chr25	GWHPANOY010966	19356837	19357247
Chr25	GWHPANOY010967	19358161	19365099
Chr25	GWHPANOY010968	19365449	19365841
Chr25	GWHPANOY010969	19366778	19367188
Chr25	GWHPANOY010972	19400484	19400795
Chr25	GWHPANOY010975	19418513	19418905
Chr25	GWHPANOY010980	19471374	19471685
Chr25	GWHPANOY010982	19475427	19475837
Chr25	GWHPANOY010983	19477769	19478161
Chr25	GWHPANOY010986	19488913	19489305
Chr25	GWHPANOY010987	19490206	19490616
Chr25	GWHPANOY010988	19495835	19496146
Chr25	GWHPANOY010989	19500889	19501299
Chr25	GWHPANOY010991	19513044	19513355
Chr25	GWHPANOY010992	19518079	19518390
Chr25	GWHPANOY010993	19523845	19524255
Chr25	GWHPANOY010995	19533281	19533973
Chr25	GWHPANOY010996	19535494	19535886
Chr25	GWHPANOY010998	19540366	19540677
Chr25	GWHPANOY011004	19842520	19849884
Chr25	GWHPANOY011006	19850886	19851272
Chr25	GWHPANOY011015	20214630	20215124
Chr25	GWHPANOY011016	20217471	20217881
Chr25	GWHPANOY011017	20234348	20234659
Chr25	GWHPANOY011018	20242003	20242395
Chr25	GWHPANOY011021	20252312	20252704
Chr25	GWHPANOY011023	20256168	20256578
Chr25	GWHPANOY011024	20257894	20258205
Chr25	GWHPANOY011025	20265063	20266957
Chr3	GWHPANOY013282	16492882	16493274
Chr3	GWHPANOY013283	16493440	16493829
Chr3	GWHPANOY013285	16512810	16513220
Chr3	GWHPANOY013286	16514294	16514686
Chr3	GWHPANOY013287	16534686	16535258
Chr3	GWHPANOY013288	16542173	16542484
Chr3	GWHPANOY013289	16552523	16552933
Chr5	GWHPANOY016085	2244874	2245266
Chr5	GWHPANOY016086	2253106	2253516
Chr7	GWHPANOY018679	42282109	42299169

## Sheet: HIS_MMU
MMU_structural
VCEA01011944.1	KAB0337143.1	516	908
VCEA01011415.1	KAB0337201.1	2132	2524
VCEA01004160.1	KAB0338443.1	6744	7136
Chr2	KAB0348584.1	658765230	658765619
Chr1	KAB0357009.1	196781100	196781489
Chr1	KAB0358649.1	741274204	741312122
Chr1	KAB0358858.1	196781655	196782047
Chr1	KAB0360949.1	854981741	854982127
Chr1	KAB0360950.1	854991429	854991821
Chr1	KAB0361017.1	196761151	196761543
Chr1	KAB0362477.1	854625684	854626076
Chr1	KAB0365080.1	855387126	855387518
Chr1	KAB0365084.1	855445238	855445630
Chr1	KAB0365605.1	101088478	101088870
Chr1	KAB0365822.1	196753962	196754354
MMU_STRUCTUAL
VCEA01011944.1	KAB0337143.1	516	908
VCEA01011415.1	KAB0337201.1	2132	2524
VCEA01004160.1	KAB0338443.1	6744	7136
Chr2	KAB0348584.1	658765230	658765619
Chr1	KAB0357009.1	196781100	196781489
Chr1	KAB0358858.1	196781655	196782047
Chr1	KAB0360949.1	854981741	854982127
Chr1	KAB0360950.1	854991429	854991821
Chr1	KAB0361017.1	196761151	196761543
Chr1	KAB0362477.1	854625684	854626076
Chr1	KAB0365080.1	855387126	855387518
Chr1	KAB0365084.1	855445238	855445630
Chr1	KAB0365605.1	101088478	101088870
Chr1	KAB0365822.1	196753962	196754354
mmu_nucleosome
VCEA01007501.1	KAB0337711.1	881	2702
VCEA01007500.1	KAB0337712.1	1853	3674
VCEA01007499.1	KAB0337713.1	879	2700
VCEA01007498.1	KAB0337714.1	1855	3676
VCEA01004774.1	KAB0338272.1	3835	4245
VCEA01003597.1	KAB0338636.1	6999	8429
VCEA01000295.1	KAB0340419.1	10179	10589
Chr3_X	KAB0341983.1	308464816	308465226
Chr3_X	KAB0342322.1	178545680	178546090
Chr3_X	KAB0344763.1	94515193	94515706
Chr3_X	KAB0345431.1	94500299	94500812
Chr3_X	KAB0345438.1	94396754	94397267
Chr3_X	KAB0345439.1	94359643	94360159
Chr3_X	KAB0345744.1	321110497	321116726
Chr1	KAB0358261.1	760326550	760327170
Chr1	KAB0361016.1	196762594	196763004
Chr1	KAB0361036.1	101080201	101080611
Chr1	KAB0362262.1	854621767	854622177
Chr1	KAB0365085.1	855443891	855444301
Chr1	KAB0365087.1	855469348	855469758
Chr1	KAB0365816.1	196752501	196752911
Chr1	KAB0365817.1	196734738	196735148
MMU_STRUCTUAL
VCEA01004774.1	KAB0338272.1	3835	4245
VCEA01000295.1	KAB0340419.1	10179	10589
Chr3_X	KAB0341983.1	308464816	308465226
Chr3_X	KAB0342322.1	178545680	178546090
Chr3_X	KAB0345744.1	321110497	321116726
Chr1	KAB0358261.1	760326550	760327170
Chr1	KAB0361016.1	196762594	196763004
Chr1	KAB0361036.1	101080201	101080611
Chr1	KAB0362262.1	854621767	854622177
Chr1	KAB0365085.1	855443891	855444301
Chr1	KAB0365087.1	855469348	855469758
Chr1	KAB0365816.1	196752501	196752911
Chr1	KAB0365817.1	196734738	196735148

## Sheet: HIS_MRE
mre_nucleosome
VCEB01015942.1	KAB0337155.1	517	909
VCEB01015941.1	KAB0337156.1	1776	2168
VCEB01015928.1	KAB0337157.1	517	909
VCEB01015927.1	KAB0337158.1	1779	2171
VCEB01015534.1	KAB0337199.1	379	771
VCEB01015533.1	KAB0337200.1	2023	2415
VCEB01005176.1	KAB0339946.1	431	823
VCEB01005175.1	KAB0339947.1	8596	8988
VCEB01001170.1	KAB0353336.1	402	794
Chr22	KAB0354966.1	30262191	30262583
Chr22	KAB0355170.1	29870558	29870950
Chr22	KAB0355171.1	29860841	29861227
Chr22	KAB0355175.1	29523100	29523492
Chr1	KAB0385378.1	197291355	197291744
Chr1	KAB0386021.1	101596249	101596641
Chr1	KAB0386498.1	197291910	197292302
Chr1	KAB0386874.1	239307887	239308276
mre_structural
VCEB01015942.1	KAB0337155.1	517	909
VCEB01015941.1	KAB0337156.1	1776	2168
VCEB01015928.1	KAB0337157.1	517	909
VCEB01015927.1	KAB0337158.1	1779	2171
VCEB01015534.1	KAB0337199.1	379	771
VCEB01015533.1	KAB0337200.1	2023	2415
VCEB01005176.1	KAB0339946.1	431	823
VCEB01005175.1	KAB0339947.1	8596	8988
VCEB01001170.1	KAB0353336.1	402	794
Chr22	KAB0354966.1	30262191	30262583
Chr22	KAB0355170.1	29870558	29870950
Chr22	KAB0355171.1	29860841	29861227
Chr22	KAB0355175.1	29523100	29523492
Chr1	KAB0385378.1	197291355	197291744
Chr1	KAB0386021.1	101596249	101596641
Chr1	KAB0386498.1	197291910	197292302
Chr1	KAB0386874.1	239307887	239308276

## Sheet: HIS_RTA
rta_nucleosome
Chr1	CAI9151543.1	20760207	20760599
Chr1	CAI9151544.1	20760765	20761154
Chr1	CAI9151545.1	20761474	20761854
Chr1	CAI9151547.1	20779305	20779715
Chr1	CAI9151548.1	20789835	20790146
Chr1	CAI9151549.1	20797155	20797565
Chr1	CAI9151550.1	20798633	20799025
Chr1	CAI9151551.1	20799379	20799759
Chr1	CAI9151552.1	20814562	20814942
Chr1	CAI9151553.1	20815296	20815688
Chr1	CAI9151554.1	20816756	20817166
Chr1	CAI9151555.1	20824175	20824486
Chr1	CAI9151556.1	20834606	20835016
Chr1	CAI9151557.1	20836061	20836441
Chr12	CAI9155169.1	20783486	20783896
Chr21	CAI9163816.1	56016513	56017133
Chr25	CAI9166298.1	23634216	23634527
Chr25	CAI9166299.1	23636423	23636812
Chr28	CAI9168721.1	33357664	33358044
Chr28	CAI9168722.1	33358341	33358733
Chr28	CAI9168723.1	33360039	33360449
Chr28	CAI9168724.1	33369238	33369549
Chr28	CAI9168725.1	33370867	33371277
Chr28	CAI9168727.1	33374793	33375185
Chr28	CAI9168728.1	33375488	33375868
Chr28	CAI9168729.1	33384392	33384772
Chr28	CAI9168730.1	33385088	33385480
Chr28	CAI9168731.1	33391024	33391335
Chr28	CAI9168732.1	33400371	33400682
Chr28	CAI9168733.1	33404657	33405037
Chr28	CAI9168734.1	33405346	33405732
Chr28	CAI9168735.1	33407622	33408032
Chr28	CAI9168736.1	33410408	33410800
Chr28	CAI9168737.1	33411109	33411489
Chr28	CAI9168742.1	33721439	33721825
Chr28	CAI9168743.1	33722155	33722535
Chr28	CAI9168745.1	33738769	33739161
Chr28	CAI9168746.1	33739477	33739857
Chr28	CAI9168761.1	34045057	34045368
Chr28	CAI9168762.1	34049058	34049438
Chr28	CAI9168763.1	34049833	34050225
Chr28	CAI9168764.1	34052062	34052472
Chr28	CAI9168765.1	34060077	34060457
Chr28	CAI9168766.1	34061484	34061894
Chr28	CAI9168767.1	34066855	34067166
Chr28	CAI9168768.1	34071837	34072148
Chr28	CAI9168771.1	34084966	34085376
Chr28	CAI9168772.1	34089982	34090293
Chr28	CAI9168773.1	34095445	34095855
Chr28	CAI9168774.1	34096744	34097136
Chr28	CAI9168775.1	34097465	34097845
Chr28	CAI9168776.1	34107743	34108123
Chr28	CAI9168777.1	34108441	34108833
Chr28	CAI9168778.1	34110792	34111202
Chr28	CAI9168780.1	34114930	34115241
Chr28	CAI9168781.1	34119524	34119904
Chr28	CAI9168782.1	34135610	34135990
Chr28	CAI9168784.1	34168105	34168497
Chr28	CAI9168785.1	34168836	34169216
Chr28	CAI9168788.1	34221299	34221691
Chr28	CAI9168789.1	34222042	34222422
Chr28	CAI9168790.1	34228556	34228948
Chr28	CAI9168791.1	34229866	34230276
Chr28	CAI9168792.1	34240624	34240935
Chr28	CAI9168793.1	34244400	34244711
Chr28	CAI9168794.1	34245390	34245800
Chr3	CAI9169431.1	6886172	6886552
Chr3	CAI9169432.1	6886866	6887258
Chr3	CAI9169434.1	6895001	6895411
Chr9	CAI9179293.1	31589154	31594999
ChrX	CAI9181215.1	146455036	146455549
ChrX	CAI9181216.1	146563300	146563813
ChrX	CAI9181221.1	148666077	148666590
ChrX	CAI9181222.1	148715719	148716232
ChrX	CAI9181237.1	149729234	149729747
ChrX	CAI9181238.1	149772781	149773294
ChrX	CAI9181239.1	149827852	149828365
ChrX	CAI9181252.1	151504135	151504648
ChrX	CAI9181259.1	151712560	151713073
rta_structural
Chr1	CAI9151543.1	20760207	20760599
Chr1	CAI9151544.1	20760765	20761154
Chr1	CAI9151545.1	20761474	20761854
Chr1	CAI9151547.1	20779305	20779715
Chr1	CAI9151548.1	20789835	20790146
Chr1	CAI9151549.1	20797155	20797565
Chr1	CAI9151550.1	20798633	20799025
Chr1	CAI9151551.1	20799379	20799759
Chr1	CAI9151552.1	20814562	20814942
Chr1	CAI9151553.1	20815296	20815688
Chr1	CAI9151554.1	20816756	20817166
Chr1	CAI9151555.1	20824175	20824486
Chr1	CAI9151556.1	20834606	20835016
Chr1	CAI9151557.1	20836061	20836441
Chr12	CAI9155169.1	20783486	20783896
Chr21	CAI9163816.1	56016513	56017133
Chr25	CAI9166298.1	23634216	23634527
Chr25	CAI9166299.1	23636423	23636812
Chr28	CAI9168721.1	33357664	33358044
Chr28	CAI9168722.1	33358341	33358733
Chr28	CAI9168723.1	33360039	33360449
Chr28	CAI9168724.1	33369238	33369549
Chr28	CAI9168725.1	33370867	33371277
Chr28	CAI9168727.1	33374793	33375185
Chr28	CAI9168728.1	33375488	33375868
Chr28	CAI9168729.1	33384392	33384772
Chr28	CAI9168730.1	33385088	33385480
Chr28	CAI9168731.1	33391024	33391335
Chr28	CAI9168732.1	33400371	33400682
Chr28	CAI9168733.1	33404657	33405037
Chr28	CAI9168734.1	33405346	33405732
Chr28	CAI9168735.1	33407622	33408032
Chr28	CAI9168736.1	33410408	33410800
Chr28	CAI9168737.1	33411109	33411489
Chr28	CAI9168742.1	33721439	33721825
Chr28	CAI9168743.1	33722155	33722535
Chr28	CAI9168745.1	33738769	33739161
Chr28	CAI9168746.1	33739477	33739857
Chr28	CAI9168761.1	34045057	34045368
Chr28	CAI9168762.1	34049058	34049438
Chr28	CAI9168763.1	34049833	34050225
Chr28	CAI9168764.1	34052062	34052472
Chr28	CAI9168765.1	34060077	34060457
Chr28	CAI9168766.1	34061484	34061894
Chr28	CAI9168767.1	34066855	34067166
Chr28	CAI9168768.1	34071837	34072148
Chr28	CAI9168771.1	34084966	34085376
Chr28	CAI9168772.1	34089982	34090293
Chr28	CAI9168773.1	34095445	34095855
Chr28	CAI9168774.1	34096744	34097136
Chr28	CAI9168775.1	34097465	34097845
Chr28	CAI9168776.1	34107743	34108123
Chr28	CAI9168777.1	34108441	34108833
Chr28	CAI9168778.1	34110792	34111202
Chr28	CAI9168780.1	34114930	34115241
Chr28	CAI9168781.1	34119524	34119904
Chr28	CAI9168782.1	34135610	34135990
Chr28	CAI9168784.1	34168105	34168497
Chr28	CAI9168785.1	34168836	34169216
Chr28	CAI9168788.1	34221299	34221691
Chr28	CAI9168789.1	34222042	34222422
Chr28	CAI9168790.1	34228556	34228948
Chr28	CAI9168791.1	34229866	34230276
Chr28	CAI9168792.1	34240624	34240935
Chr28	CAI9168793.1	34244400	34244711
Chr28	CAI9168794.1	34245390	34245800
Chr3	CAI9169431.1	6886172	6886552
Chr3	CAI9169432.1	6886866	6887258
Chr3	CAI9169434.1	6895001	6895411
Chr9	CAI9179293.1	31589154	31594999
