# Supplementary material for: Comparative Genomics Reveal Phylogenetic Relationship and Chromosomal Evolutionary Events of Eight Cervidae Species
Source: Animals (Basel). 2024 Mar 30;14(7):1063. doi: 10.3390/ani14071063 (PMC11010878; doi:10.3390/ani14071063)
Supplement: Supplementary file 1 [file animals-14-01063-s001.zip › Table S7 Locations of the chromosomal fusion in Cervidae relative to the Bos taurus genome.xlsx]

## Sheet: Sheet1
Supplementary Table 7. Locations of the chromosomal fussion in Cervidae relative to the Bos taurus genome
Bos taurus chromosome	Using runs of collinearity from Rangifer tarandus	Using runs of collinearity from Cervus nippon	Using runs of collinearity from Cervus elaphus	Using runs of collinearity from Cervus elaphus yarkandensis	Using runs of collinearity from Cervus canadensis	Using runs of collinearity from Muntiacus reevesi	Using runs of collinearity from Muntiacus muntjak
BTA26-28	RTA7: 42,123,299-57,464,380	CNI9: 40,037,037-48,569,346	CEL15: 41,088,453~50,272,428	CELY9: 15,788,809-19,787,261	CCA8: 43,263,375~48,543,375	MRE2: 81,336,270-117,878,709(BTA26)	MMU2: 266,150,626-300,624,128(BTA26)
						MRE2: 130,210,971-161,483,112(BTA28)	MMU2: 310,555,439-542,051,929(BTA28)
