# Supplementary material for: Comparative Genomics Reveal Phylogenetic Relationship and Chromosomal Evolutionary Events of Eight Cervidae Species
Source: Animals (Basel). 2024 Mar 30;14(7):1063. doi: 10.3390/ani14071063 (PMC11010878; doi:10.3390/ani14071063)
Supplement: Supplementary file 1 [file animals-14-01063-s001.zip › Table S8 Locations of six chromosomal fissions of Rangifer tarandus relative to the Bos taurus genome .xlsx]

## Sheet: Sheet1
Supplementary Table 8. Locations of six chromosomal fissions of Rangifer tarandus relative to the Bos taurus genome
Bos taurus chromosome	Using runs of collinearity from Rangifer tarandus
BTA1	55,157,765-58,756,659
BTA2	69,705,035-80,790,388
BTA5	55,098,068-58,765,331
BTA6	68,545,371-70,602,873
BTA8	60,404,656-69,597,982
BTA9	59,567,671~66,259,790
