# Supplementary material for: Comparative Genomics Reveal Phylogenetic Relationship and Chromosomal Evolutionary Events of Eight Cervidae Species
Source: Animals (Basel). 2024 Mar 30;14(7):1063. doi: 10.3390/ani14071063 (PMC11010878; doi:10.3390/ani14071063)
Supplement: Supplementary file 1 [file animals-14-01063-s001.zip › Table S9 Locations of the chromosomal fusion in Cervus relative to the Bos taurus genome.xlsx]

## Sheet: Sheet1
Supplementary Table 9. Locations of the chromosomal fussion in Cervus relative to the Bos taurus genome
Bos taurus chromosome	Using runs of collinearity from Cervus nippon	Using runs of collinearity from Cervus elaphus	Using runs of collinearity from Cervus elaphus yarkandensis	Using runs of collinearity from Cervus canadensis
BTA17-BTA19	CNI2: 59,455,484-71,580,612	CEL5: 58,049,091-58,050,163	CELY2: 43,985,385-53,387,655	CCA1:51,362,833-66,624,142
